# Supplementary material for: Prognostic analysis of histopathological images using pre-trained convolutional neural networks: application to hepatocellular carcinoma
Source: PeerJ. 2020 Mar 12;8:e8668. doi: 10.7717/peerj.8668 (PMC7073245; doi:10.7717/peerj.8668)
Supplement: Supplemental Information 7 [file peerj-08-8668-s007.zip]

Archive with 85 entries (76 files):
- HCCImageCode/
- HCCImageCode/ICIAR2018_code_image_review.py
- __MACOSX/
- __MACOSX/HCCImageCode/
- __MACOSX/HCCImageCode/._ICIAR2018_code_image_review.py
- HCCImageCode/threaded_generator.py
- __MACOSX/HCCImageCode/._threaded_generator.py
- HCCImageCode/clustering.py
- __MACOSX/HCCImageCode/._clustering.py
- HCCImageCode/.DS_Store
- __MACOSX/HCCImageCode/._.DS_Store
- HCCImageCode/models.py
- __MACOSX/HCCImageCode/._models.py
- HCCImageCode/MakeResNeXt.py
- __MACOSX/HCCImageCode/._MakeResNeXt.py
- HCCImageCode/Classification.py
- __MACOSX/HCCImageCode/._Classification.py
- HCCImageCode/T-SNE_visual-Review2nd.py
- __MACOSX/HCCImageCode/._T-SNE_visual-Review2nd.py
- HCCImageCode/SVS_Image.ipynb
- __MACOSX/HCCImageCode/._SVS_Image.ipynb
- HCCImageCode/PyWSI.ipynb
- __MACOSX/HCCImageCode/._PyWSI.ipynb
- HCCImageCode/hist_openCV.ipynb
- __MACOSX/HCCImageCode/._hist_openCV.ipynb
- HCCImageCode/readme.md
- __MACOSX/HCCImageCode/._readme.md
- HCCImageCode/Correlation_img_genes.py
- __MACOSX/HCCImageCode/._Correlation_img_genes.py
- HCCImageCode/models_RandomWeight.py
- __MACOSX/HCCImageCode/._models_RandomWeight.py
- HCCImageCode/models_smallNetwork.py
- __MACOSX/HCCImageCode/._models_smallNetwork.py
- HCCImageCode/feature_extractor.py
- __MACOSX/HCCImageCode/._feature_extractor.py
- HCCImageCode/Feature_extraction_ipython.ipynb
- __MACOSX/HCCImageCode/._Feature_extraction_ipython.ipynb
- HCCImageCode/RNASeq_preprocess.py
- __MACOSX/HCCImageCode/._RNASeq_preprocess.py
- HCCImageCode/models_VGG16DropOut.py
- __MACOSX/HCCImageCode/._models_VGG16DropOut.py
- HCCImageCode/T-SNE_visual.py
- __MACOSX/HCCImageCode/._T-SNE_visual.py
- HCCImageCode/test.ipynb
- __MACOSX/HCCImageCode/._test.ipynb
- HCCImageCode/test_image.ipynb
- __MACOSX/HCCImageCode/._test_image.ipynb
- HCCImageCode/CNN_FeatureMap.py
- __MACOSX/HCCImageCode/._CNN_FeatureMap.py
- HCCImageCode/test2_image.ipynb
- __MACOSX/HCCImageCode/._test2_image.ipynb
- HCCImageCode/models_visualCAMandFeatures.py
- __MACOSX/HCCImageCode/._models_visualCAMandFeatures.py
- HCCImageCode/TCGA_samples.py
- __MACOSX/HCCImageCode/._TCGA_samples.py
- HCCImageCode/src/
- HCCImageCode/src/.DS_Store
- __MACOSX/HCCImageCode/src/
- __MACOSX/HCCImageCode/src/._.DS_Store
- HCCImageCode/src/R/
- HCCImageCode/src/R/groupSurvival.R
- __MACOSX/HCCImageCode/src/R/
- __MACOSX/HCCImageCode/src/R/._groupSurvival.R
- HCCImageCode/src/R/DE_IPL.R
- __MACOSX/HCCImageCode/src/R/._DE_IPL.R
- HCCImageCode/src/R/doResults.R
- __MACOSX/HCCImageCode/src/R/._doResults.R
- HCCImageCode/src/R/TCGA_stage.R
- __MACOSX/HCCImageCode/src/R/._TCGA_stage.R
- HCCImageCode/src/R/Survival_model.R
- __MACOSX/HCCImageCode/src/R/._Survival_model.R
- HCCImageCode/src/R/.ipynb_checkpoints/
- HCCImageCode/src/R/.ipynb_checkpoints/doResults-checkpoint.R
- __MACOSX/HCCImageCode/src/R/.ipynb_checkpoints/
- __MACOSX/HCCImageCode/src/R/.ipynb_checkpoints/._doResults-checkpoint.R
- HCCImageCode/src/R/.ipynb_checkpoints/func-checkpoint.R
- __MACOSX/HCCImageCode/src/R/.ipynb_checkpoints/._func-checkpoint.R
- __MACOSX/HCCImageCode/src/R/._.ipynb_checkpoints
- HCCImageCode/src/R/func.R
- __MACOSX/HCCImageCode/src/R/._func.R
- HCCImageCode/src/R/Subgroup_survival.R
- __MACOSX/HCCImageCode/src/R/._Subgroup_survival.R
- __MACOSX/HCCImageCode/src/._R
- __MACOSX/HCCImageCode/._src
- __MACOSX/._HCCImageCode
