# Supplementary material for: Prognostic analysis of histopathological images using pre-trained convolutional neural networks: application to hepatocellular carcinoma
Source: PeerJ. 2020 Mar 12;8:e8668. doi: 10.7717/peerj.8668 (PMC7073245; doi:10.7717/peerj.8668)
Supplement: Supplemental Information 7 [file peerj-08-8668-s007.zip › HCCImageCode/threaded_generator.py]

#!/usr/bin/env python3
"""Threaded generator. https://github.com/Lasagne/Lasagne/issues/12#issuecomment-59494251"""


def threaded_generator(generator, num_cached=50):
    """Implements threaded generator to produce batches in background thread.
    # Arguments
        generator: an object exposing generator interface.
    # Yields
        Objects generated by generator.
    """
    from queue import Queue

    qu = Queue(maxsize=num_cached)
    sentinel = object()  # guaranteed unique reference

    # define producer (putting items into queue)
    def producer():
        for item in generator:
            qu.put(item)
        qu.put(sentinel)

    # start producer (in a background thread)
    import threading
    thread = threading.Thread(target=producer)
    thread.daemon = True
    thread.start()

    # run as consumer (read items from queue, in current thread)
    item = qu.get()
    while item is not sentinel:
        yield item
        qu.task_done()
        item = qu.get()
