# Supplementary material for: Prognostic analysis of histopathological images using pre-trained convolutional neural networks: application to hepatocellular carcinoma
Source: PeerJ. 2020 Mar 12;8:e8668. doi: 10.7717/peerj.8668 (PMC7073245; doi:10.7717/peerj.8668)
Supplement: Supplemental Information 7 [file peerj-08-8668-s007.zip › HCCImageCode/MakeResNeXt.py]

#!/usr/bin/env python3

from __future__ import print_function
from __future__ import absolute_import
from __future__ import division

import warnings


import numpy as np
import keras
from keras.models import Model
from keras.layers.core import Dense, Lambda
from keras.layers.core import Activation
from keras.layers.convolutional import Conv2D
from keras.layers.pooling import GlobalAveragePooling2D, GlobalMaxPooling2D, MaxPooling2D
from keras.layers import Input
from keras.layers.merge import concatenate, add
from keras.layers.normalization import BatchNormalization
from keras.regularizers import l2
from keras.utils.layer_utils import convert_all_kernels_in_model
from keras.utils.data_utils import get_file
from keras.engine.topology import get_source_inputs
from keras_applications.imagenet_utils import _obtain_input_shape
import keras.backend as K

CIFAR_TH_WEIGHTS_PATH = ''
CIFAR_TF_WEIGHTS_PATH = ''
CIFAR_TH_WEIGHTS_PATH_NO_TOP = ''
CIFAR_TF_WEIGHTS_PATH_NO_TOP = ''

IMAGENET_TH_WEIGHTS_PATH = ''
IMAGENET_TF_WEIGHTS_PATH = ''
IMAGENET_TH_WEIGHTS_PATH_NO_TOP = ''
IMAGENET_TF_WEIGHTS_PATH_NO_TOP = ''


def ResNext(input_shape=None, depth=29, cardinality=8, width=64, weight_decay=5e-4,
            include_top=True, weights=None, input_tensor=None,
            pooling=None, classes=10):
    """Instantiate the ResNeXt architecture. Note that ,
        when using TensorFlow for best performance you should set
        `image_data_format="channels_last"` in your Keras config
        at ~/.keras/keras.json.
        The model are compatible with both
        TensorFlow and Theano. The dimension ordering
        convention used by the model is the one
        specified in your Keras config file.
        # Arguments
            depth: number or layers in the ResNeXt model. Can be an
                integer or a list of integers.
            cardinality: the size of the set of transformations
            width: multiplier to the ResNeXt width (number of filters)
            weight_decay: weight decay (l2 norm)
            include_top: whether to include the fully-connected
                layer at the top of the network.
            weights: `None` (random initialization)
            input_tensor: optional Keras tensor (i.e. output of `layers.Input()`)
                to use as image input for the model.
            input_shape: optional shape tuple, only to be specified
                if `include_top` is False (otherwise the input shape
                has to be `(32, 32, 3)` (with `tf` dim ordering)
                or `(3, 32, 32)` (with `th` dim ordering).
                It should have exactly 3 inputs channels,
                and width and height should be no smaller than 8.
                E.g. `(200, 200, 3)` would be one valid value.
            pooling: Optional pooling mode for feature extraction
                when `include_top` is `False`.
                - `None` means that the output of the model will be
                    the 4D tensor output of the
                    last convolutional layer.
                - `avg` means that global average pooling
                    will be applied to the output of the
                    last convolutional layer, and thus
                    the output of the model will be a 2D tensor.
                - `max` means that global max pooling will
                    be applied.
            classes: optional number of classes to classify images
                into, only to be specified if `include_top` is True, and
                if no `weights` argument is specified.
        # Returns
            A Keras model instance.
        """

    if weights not in {'cifar10', None}:
        raise ValueError('The `weights` argument should be either '
                         '`None` (random initialization) or `cifar10` '
                         '(pre-training on CIFAR-10).')

    if weights == 'cifar10' and include_top and classes != 10:
        raise ValueError('If using `weights` as CIFAR 10 with `include_top`'
                         ' as true, `classes` should be 10')

    if type(depth) == int:
        if (depth - 2) % 9 != 0:
            raise ValueError('Depth of the network must be such that (depth - 2)'
                             'should be divisible by 9.')

    # Determine proper input shape
    input_shape = _obtain_input_shape(input_shape,
                                      default_size=32,
                                      min_size=8,
                                      data_format=K.image_data_format(),
                                      require_flatten=include_top)

    if input_tensor is None:
        img_input = Input(shape=input_shape)
    else:
        if not K.is_keras_tensor(input_tensor):
            img_input = Input(tensor=input_tensor, shape=input_shape)
        else:
            img_input = input_tensor

    x = __create_res_next(classes, img_input, include_top, depth, cardinality, width,
                          weight_decay, pooling)

    # Ensure that the model takes into account
    # any potential predecessors of `input_tensor`.
    if input_tensor is not None:
        inputs = get_source_inputs(input_tensor)
    else:
        inputs = img_input
    # Create model.
    model = Model(inputs, x, name='resnext')

    # load weights
    if weights == 'cifar10':
        if (depth == 29) and (cardinality == 8) and (width == 64):
            # Default parameters match. Weights for this model exist:

            if K.image_data_format() == 'channels_first':
                if include_top:
                    weights_path = get_file('resnext_cifar_10_8_64_th_dim_ordering_th_kernels.h5',
                                            CIFAR_TH_WEIGHTS_PATH,
                                            cache_subdir='models')
                else:
                    weights_path = get_file('resnext_cifar_10_8_64_th_dim_ordering_th_kernels_no_top.h5',
                                            CIFAR_TH_WEIGHTS_PATH_NO_TOP,
                                            cache_subdir='models')

                model.load_weights(weights_path)

                if K.backend() == 'tensorflow':
                    warnings.warn('You are using the TensorFlow backend, yet you '
                                  'are using the Theano '
                                  'image dimension ordering convention '
                                  '(`image_dim_ordering="th"`). '
                                  'For best performance, set '
                                  '`image_dim_ordering="tf"` in '
                                  'your Keras config '
                                  'at ~/.keras/keras.json.')
                    convert_all_kernels_in_model(model)
            else:
                if include_top:
                    weights_path = get_file('resnext_cifar_10_8_64_tf_dim_ordering_tf_kernels.h5',
                                            CIFAR_TF_WEIGHTS_PATH,
                                            cache_subdir='models')
                else:
                    weights_path = get_file('resnext_cifar_10_8_64_tf_dim_ordering_tf_kernels_no_top.h5',
                                            CIFAR_TF_WEIGHTS_PATH_NO_TOP,
                                            cache_subdir='models')

                model.load_weights(weights_path)

                if K.backend() == 'theano':
                    convert_all_kernels_in_model(model)

    return model


def ResNextImageNet(input_shape=None, depth=[3, 4, 6, 3], cardinality=32, width=4, weight_decay=5e-4,
                    include_top=True, weights=None, input_tensor=None,
                    pooling=None, classes=1000):
    """ Instantiate the ResNeXt architecture for the ImageNet dataset. Note that ,
        when using TensorFlow for best performance you should set
        `image_data_format="channels_last"` in your Keras config
        at ~/.keras/keras.json.
        The model are compatible with both
        TensorFlow and Theano. The dimension ordering
        convention used by the model is the one
        specified in your Keras config file.
        # Arguments
            depth: number or layers in the each block, defined as a list.
                ResNeXt-50 can be defined as [3, 4, 6, 3].
                ResNeXt-101 can be defined as [3, 4, 23, 3].
                Defaults is ResNeXt-50.
            cardinality: the size of the set of transformations
            width: multiplier to the ResNeXt width (number of filters)
            weight_decay: weight decay (l2 norm)
            include_top: whether to include the fully-connected
                layer at the top of the network.
            weights: `None` (random initialization) or `imagenet` (trained
                on ImageNet)
            input_tensor: optional Keras tensor (i.e. output of `layers.Input()`)
                to use as image input for the model.
            input_shape: optional shape tuple, only to be specified
                if `include_top` is False (otherwise the input shape
                has to be `(224, 224, 3)` (with `tf` dim ordering)
                or `(3, 224, 224)` (with `th` dim ordering).
                It should have exactly 3 inputs channels,
                and width and height should be no smaller than 8.
                E.g. `(200, 200, 3)` would be one valid value.
            pooling: Optional pooling mode for feature extraction
                when `include_top` is `False`.
                - `None` means that the output of the model will be
                    the 4D tensor output of the
                    last convolutional layer.
                - `avg` means that global average pooling
                    will be applied to the output of the
                    last convolutional layer, and thus
                    the output of the model will be a 2D tensor.
                - `max` means that global max pooling will
                    be applied.
            classes: optional number of classes to classify images
                into, only to be specified if `include_top` is True, and
                if no `weights` argument is specified.
        # Returns
            A Keras model instance.
        """

    if weights not in {'imagenet', None}:
        raise ValueError('The `weights` argument should be either '
                         '`None` (random initialization) or `imagenet` '
                         '(pre-training on ImageNet).')

    if weights == 'imagenet' and include_top and classes != 1000:
        raise ValueError('If using `weights` as imagenet with `include_top`'
                         ' as true, `classes` should be 1000')

    if type(depth) == int and (depth - 2) % 9 != 0:
        raise ValueError('Depth of the network must be such that (depth - 2)'
                         'should be divisible by 9.')
    # Determine proper input shape
    input_shape = _obtain_input_shape(input_shape,
                                      default_size=224,
                                      min_size=112,
                                      data_format=K.image_data_format(),
                                      require_flatten=include_top)

    if input_tensor is None:
        img_input = Input(shape=input_shape)
    else:
        if not K.is_keras_tensor(input_tensor):
            img_input = Input(tensor=input_tensor, shape=input_shape)
        else:
            img_input = input_tensor

    x = __create_res_next_imagenet(classes, img_input, include_top, depth, cardinality, width,
                                   weight_decay, pooling)

    # Ensure that the model takes into account
    # any potential predecessors of `input_tensor`.
    if input_tensor is not None:
        inputs = get_source_inputs(input_tensor)
    else:
        inputs = img_input
    # Create model.
    model = Model(inputs, x, name='resnext')

    # load weights
    if weights == 'imagenet':
        if (depth == [3, 4, 6, 3]) and (cardinality == 32) and (width == 4):
            # Default parameters match. Weights for this model exist:

            if K.image_data_format() == 'channels_first':
                if include_top:
                    weights_path = get_file('resnext_imagenet_32_4_th_dim_ordering_th_kernels.h5',
                                            IMAGENET_TH_WEIGHTS_PATH,
                                            cache_subdir='models')
                else:
                    weights_path = get_file('resnext_imagenet_32_4_th_dim_ordering_th_kernels_no_top.h5',
                                            IMAGENET_TH_WEIGHTS_PATH_NO_TOP,
                                            cache_subdir='models')

                model.load_weights(weights_path)

                if K.backend() == 'tensorflow':
                    warnings.warn('You are using the TensorFlow backend, yet you '
                                  'are using the Theano '
                                  'image dimension ordering convention '
                                  '(`image_dim_ordering="th"`). '
                                  'For best performance, set '
                                  '`image_dim_ordering="tf"` in '
                                  'your Keras config '
                                  'at ~/.keras/keras.json.')
                    convert_all_kernels_in_model(model)
            else:
                if include_top:
                    weights_path = get_file('resnext_imagenet_32_4_tf_dim_ordering_tf_kernels.h5',
                                            IMAGENET_TF_WEIGHTS_PATH,
                                            cache_subdir='models')
                else:
                    weights_path = get_file('resnext_imagenet_32_4_tf_dim_ordering_tf_kernels_no_top.h5',
                                            IMAGENET_TF_WEIGHTS_PATH_NO_TOP,
                                            cache_subdir='models')

                model.load_weights(weights_path)

                if K.backend() == 'theano':
                    convert_all_kernels_in_model(model)

    return model


def __initial_conv_block(input, weight_decay=5e-4):
    ''' Adds an initial convolution block, with batch normalization and relu activation
    Args:
        input: input tensor
        weight_decay: weight decay factor
    Returns: a keras tensor
    '''
    channel_axis = 1 if K.image_data_format() == 'channels_first' else -1

    x = Conv2D(64, (3, 3), padding='same', use_bias=False, kernel_initializer='he_normal',
               kernel_regularizer=l2(weight_decay))(input)
    x = BatchNormalization(axis=channel_axis)(x)
    x = Activation('relu')(x)

    return x


def __initial_conv_block_imagenet(input, weight_decay=5e-4):
    ''' Adds an initial conv block, with batch norm and relu for the inception resnext
    Args:
        input: input tensor
        weight_decay: weight decay factor
    Returns: a keras tensor
    '''
    channel_axis = 1 if K.image_data_format() == 'channels_first' else -1

    x = Conv2D(64, (7, 7), padding='same', use_bias=False, kernel_initializer='he_normal',
               kernel_regularizer=l2(weight_decay), strides=(2, 2))(input)
    x = BatchNormalization(axis=channel_axis)(x)
    x = Activation('relu')(x)

    x = MaxPooling2D((3, 3), strides=(2, 2), padding='same')(x)

    return x


def __grouped_convolution_block(input, grouped_channels, cardinality, strides, weight_decay=5e-4):
    ''' Adds a grouped convolution block. It is an equivalent block from the paper
    Args:
        input: input tensor
        grouped_channels: grouped number of filters
        cardinality: cardinality factor describing the number of groups
        strides: performs strided convolution for downscaling if > 1
        weight_decay: weight decay term
    Returns: a keras tensor
    '''
    init = input
    channel_axis = 1 if K.image_data_format() == 'channels_first' else -1

    group_list = []

    if cardinality == 1:
        # with cardinality 1, it is a standard convolution
        x = Conv2D(grouped_channels, (3, 3), padding='same', use_bias=False, strides=(strides, strides),
                   kernel_initializer='he_normal', kernel_regularizer=l2(weight_decay))(init)
        x = BatchNormalization(axis=channel_axis)(x)
        x = Activation('relu')(x)
        return x

    for c in range(cardinality):
        x = Lambda(lambda z: z[:, :, :, c * grouped_channels:(c + 1) * grouped_channels]
        if K.image_data_format() == 'channels_last' else
        lambda z: z[:, c * grouped_channels:(c + 1) * grouped_channels, :, :])(input)

        x = Conv2D(grouped_channels, (3, 3), padding='same', use_bias=False, strides=(strides, strides),
                   kernel_initializer='he_normal', kernel_regularizer=l2(weight_decay))(x)

        group_list.append(x)

    group_merge = concatenate(group_list, axis=channel_axis)
    x = BatchNormalization(axis=channel_axis)(group_merge)
    x = Activation('relu')(x)

    return x


def __bottleneck_block(input, filters=64, cardinality=8, strides=1, weight_decay=5e-4):
    ''' Adds a bottleneck block
    Args:
        input: input tensor
        filters: number of output filters
        cardinality: cardinality factor described number of
            grouped convolutions
        strides: performs strided convolution for downsampling if > 1
        weight_decay: weight decay factor
    Returns: a keras tensor
    '''
    init = input

    grouped_channels = int(filters / cardinality)
    channel_axis = 1 if K.image_data_format() == 'channels_first' else -1

    # Check if input number of filters is same as 16 * k, else create convolution2d for this input
    if K.image_data_format() == 'channels_first':
        if init._keras_shape[1] != 2 * filters:
            init = Conv2D(filters * 2, (1, 1), padding='same', strides=(strides, strides),
                          use_bias=False, kernel_initializer='he_normal', kernel_regularizer=l2(weight_decay))(init)
            init = BatchNormalization(axis=channel_axis)(init)
    else:
        if init._keras_shape[-1] != 2 * filters:
            init = Conv2D(filters * 2, (1, 1), padding='same', strides=(strides, strides),
                          use_bias=False, kernel_initializer='he_normal', kernel_regularizer=l2(weight_decay))(init)
            init = BatchNormalization(axis=channel_axis)(init)

    x = Conv2D(filters, (1, 1), padding='same', use_bias=False,
               kernel_initializer='he_normal', kernel_regularizer=l2(weight_decay))(input)
    x = BatchNormalization(axis=channel_axis)(x)
    x = Activation('relu')(x)

    x = __grouped_convolution_block(x, grouped_channels, cardinality, strides, weight_decay)

    x = Conv2D(filters * 2, (1, 1), padding='same', use_bias=False, kernel_initializer='he_normal',
               kernel_regularizer=l2(weight_decay))(x)
    x = BatchNormalization(axis=channel_axis)(x)

    x = add([init, x])
    x = Activation('relu')(x)

    return x


def __create_res_next(nb_classes, img_input, include_top, depth=29, cardinality=8, width=4,
                      weight_decay=5e-4, pooling=None):
    ''' Creates a ResNeXt model with specified parameters
    Args:
        nb_classes: Number of output classes
        img_input: Input tensor or layer
        include_top: Flag to include the last dense layer
        depth: Depth of the network. Can be an positive integer or a list
               Compute N = (n - 2) / 9.
               For a depth of 56, n = 56, N = (56 - 2) / 9 = 6
               For a depth of 101, n = 101, N = (101 - 2) / 9 = 11
        cardinality: the size of the set of transformations.
               Increasing cardinality improves classification accuracy,
        width: Width of the network.
        weight_decay: weight_decay (l2 norm)
        pooling: Optional pooling mode for feature extraction
            when `include_top` is `False`.
            - `None` means that the output of the model will be
                the 4D tensor output of the
                last convolutional layer.
            - `avg` means that global average pooling
                will be applied to the output of the
                last convolutional layer, and thus
                the output of the model will be a 2D tensor.
            - `max` means that global max pooling will
                be applied.
    Returns: a Keras Model
    '''

    if type(depth) is list or type(depth) is tuple:
        # If a list is provided, defer to user how many blocks are present
        N = list(depth)
    else:
        # Otherwise, default to 3 blocks each of default number of group convolution blocks
        N = [(depth - 2) // 9 for _ in range(3)]

    filters = cardinality * width
    filters_list = []

    for i in range(len(N)):
        filters_list.append(filters)
        filters *= 2  # double the size of the filters

    x = __initial_conv_block(img_input, weight_decay)

    # block 1 (no pooling)
    for i in range(N[0]):
        x = __bottleneck_block(x, filters_list[0], cardinality, strides=1, weight_decay=weight_decay)

    N = N[1:]  # remove the first block from block definition list
    filters_list = filters_list[1:]  # remove the first filter from the filter list

    # block 2 to N
    for block_idx, n_i in enumerate(N):
        for i in range(n_i):
            if i == 0:
                x = __bottleneck_block(x, filters_list[block_idx], cardinality, strides=2,
                                       weight_decay=weight_decay)
            else:
                x = __bottleneck_block(x, filters_list[block_idx], cardinality, strides=1,
                                       weight_decay=weight_decay)

    if include_top:
        x = GlobalAveragePooling2D()(x)
        x = Dense(nb_classes, use_bias=False, kernel_regularizer=l2(weight_decay),
                  kernel_initializer='he_normal', activation='softmax')(x)
    else:
        if pooling == 'avg':
            x = GlobalAveragePooling2D()(x)
        elif pooling == 'max':
            x = GlobalMaxPooling2D()(x)

    return x


def __create_res_next_imagenet(nb_classes, img_input, include_top, depth, cardinality=32, width=4,
                               weight_decay=5e-4, pooling=None):
    ''' Creates a ResNeXt model with specified parameters
    Args:
        nb_classes: Number of output classes
        img_input: Input tensor or layer
        include_top: Flag to include the last dense layer
        depth: Depth of the network. List of integers.
               Increasing cardinality improves classification accuracy,
        width: Width of the network.
        weight_decay: weight_decay (l2 norm)
        pooling: Optional pooling mode for feature extraction
            when `include_top` is `False`.
            - `None` means that the output of the model will be
                the 4D tensor output of the
                last convolutional layer.
            - `avg` means that global average pooling
                will be applied to the output of the
                last convolutional layer, and thus
                the output of the model will be a 2D tensor.
            - `max` means that global max pooling will
                be applied.
    Returns: a Keras Model
    '''

    if type(depth) is list or type(depth) is tuple:
        # If a list is provided, defer to user how many blocks are present
        N = list(depth)
    else:
        # Otherwise, default to 3 blocks each of default number of group convolution blocks
        N = [(depth - 2) // 9 for _ in range(3)]

    filters = cardinality * width
    filters_list = []

    for i in range(len(N)):
        filters_list.append(filters)
        filters *= 2  # double the size of the filters

    x = __initial_conv_block_imagenet(img_input, weight_decay)

    # block 1 (no pooling)
    for i in range(N[0]):
        x = __bottleneck_block(x, filters_list[0], cardinality, strides=1, weight_decay=weight_decay)

    N = N[1:]  # remove the first block from block definition list
    filters_list = filters_list[1:]  # remove the first filter from the filter list

    # block 2 to N
    for block_idx, n_i in enumerate(N):
        for i in range(n_i):
            if i == 0:
                x = __bottleneck_block(x, filters_list[block_idx], cardinality, strides=2,
                                       weight_decay=weight_decay)
            else:
                x = __bottleneck_block(x, filters_list[block_idx], cardinality, strides=1,
                                       weight_decay=weight_decay)

    if include_top:
        x = GlobalAveragePooling2D()(x)
        x = Dense(nb_classes, use_bias=False, kernel_regularizer=l2(weight_decay),
                  kernel_initializer='he_normal', activation='softmax')(x)
    else:
        if pooling == 'avg':
            x = GlobalAveragePooling2D()(x)
        elif pooling == 'max':
            x = GlobalMaxPooling2D()(x)

    return x


backend = None
layers = None
models = None
keras_utils = None


BASE_WEIGHTS_PATH = (
    'https://github.com/keras-team/keras-applications/'
    'releases/download/resnet/')
WEIGHTS_HASHES = {
    'resnet50': ('2cb95161c43110f7111970584f804107',
                 '4d473c1dd8becc155b73f8504c6f6626'),
    'resnet101': ('f1aeb4b969a6efcfb50fad2f0c20cfc5',
                  '88cf7a10940856eca736dc7b7e228a21'),
    'resnet152': ('100835be76be38e30d865e96f2aaae62',
                  'ee4c566cf9a93f14d82f913c2dc6dd0c'),
    'resnet50v2': ('3ef43a0b657b3be2300d5770ece849e0',
                   'fac2f116257151a9d068a22e544a4917'),
    'resnet101v2': ('6343647c601c52e1368623803854d971',
                    'c0ed64b8031c3730f411d2eb4eea35b5'),
    'resnet152v2': ('a49b44d1979771252814e80f8ec446f9',
                    'ed17cf2e0169df9d443503ef94b23b33'),
    'resnext50': ('67a5b30d522ed92f75a1f16eef299d1a',
                  '62527c363bdd9ec598bed41947b379fc'),
    'resnext101': ('34fb605428fcc7aa4d62f44404c11509',
                   '0f678c91647380debd923963594981b3')
}


def block1(x, filters, kernel_size=3, stride=1,
           conv_shortcut=True, name=None):
    """A residual block.
    # Arguments
        x: input tensor.
        filters: integer, filters of the bottleneck layer.
        kernel_size: default 3, kernel size of the bottleneck layer.
        stride: default 1, stride of the first layer.
        conv_shortcut: default True, use convolution shortcut if True,
            otherwise identity shortcut.
        name: string, block label.
    # Returns
        Output tensor for the residual block.
    """
    bn_axis = 3 if K.image_data_format() == 'channels_last' else 1

    if conv_shortcut is True:
        shortcut = layers.Conv2D(4 * filters, 1, strides=stride,
                                 name=name + '_0_conv')(x)
        shortcut = layers.BatchNormalization(axis=bn_axis, epsilon=1.001e-5,
                                             name=name + '_0_bn')(shortcut)
    else:
        shortcut = x

    x = layers.Conv2D(filters, 1, strides=stride, name=name + '_1_conv')(x)
    x = layers.BatchNormalization(axis=bn_axis, epsilon=1.001e-5,
                                  name=name + '_1_bn')(x)
    x = layers.Activation('relu', name=name + '_1_relu')(x)

    x = layers.Conv2D(filters, kernel_size, padding='SAME',
                      name=name + '_2_conv')(x)
    x = layers.BatchNormalization(axis=bn_axis, epsilon=1.001e-5,
                                  name=name + '_2_bn')(x)
    x = layers.Activation('relu', name=name + '_2_relu')(x)

    x = layers.Conv2D(4 * filters, 1, name=name + '_3_conv')(x)
    x = layers.BatchNormalization(axis=bn_axis, epsilon=1.001e-5,
                                  name=name + '_3_bn')(x)

    x = layers.Add(name=name + '_add')([shortcut, x])
    x = layers.Activation('relu', name=name + '_out')(x)
    return x


def stack1(x, filters, blocks, stride1=2, name=None):
    """A set of stacked residual blocks.
    # Arguments
        x: input tensor.
        filters: integer, filters of the bottleneck layer in a block.
        blocks: integer, blocks in the stacked blocks.
        stride1: default 2, stride of the first layer in the first block.
        name: string, stack label.
    # Returns
        Output tensor for the stacked blocks.
    """
    x = block1(x, filters, stride=stride1, name=name + '_block1')
    for i in range(2, blocks + 1):
        x = block1(x, filters, conv_shortcut=False, name=name + '_block' + str(i))
    return x


def block2(x, filters, kernel_size=3, stride=1,
           conv_shortcut=False, name=None):
    """A residual block.
    # Arguments
        x: input tensor.
        filters: integer, filters of the bottleneck layer.
        kernel_size: default 3, kernel size of the bottleneck layer.
        stride: default 1, stride of the first layer.
        conv_shortcut: default False, use convolution shortcut if True,
            otherwise identity shortcut.
        name: string, block label.
    # Returns
        Output tensor for the residual block.
    """
    bn_axis = 3 if K.image_data_format() == 'channels_last' else 1

    preact = layers.BatchNormalization(axis=bn_axis, epsilon=1.001e-5,
                                       name=name + '_preact_bn')(x)
    preact = layers.Activation('relu', name=name + '_preact_relu')(preact)

    if conv_shortcut is True:
        shortcut = layers.Conv2D(4 * filters, 1, strides=stride,
                                 name=name + '_0_conv')(preact)
    else:
        shortcut = layers.MaxPooling2D(1, strides=stride)(x) if stride > 1 else x

    x = layers.Conv2D(filters, 1, strides=1, use_bias=False,
                      name=name + '_1_conv')(preact)
    x = layers.BatchNormalization(axis=bn_axis, epsilon=1.001e-5,
                                  name=name + '_1_bn')(x)
    x = layers.Activation('relu', name=name + '_1_relu')(x)

    x = layers.ZeroPadding2D(padding=((1, 1), (1, 1)), name=name + '_2_pad')(x)
    x = layers.Conv2D(filters, kernel_size, strides=stride,
                      use_bias=False, name=name + '_2_conv')(x)
    x = layers.BatchNormalization(axis=bn_axis, epsilon=1.001e-5,
                                  name=name + '_2_bn')(x)
    x = layers.Activation('relu', name=name + '_2_relu')(x)

    x = layers.Conv2D(4 * filters, 1, name=name + '_3_conv')(x)
    x = layers.Add(name=name + '_out')([shortcut, x])
    return x


def stack2(x, filters, blocks, stride1=2, name=None):
    """A set of stacked residual blocks.
    # Arguments
        x: input tensor.
        filters: integer, filters of the bottleneck layer in a block.
        blocks: integer, blocks in the stacked blocks.
        stride1: default 2, stride of the first layer in the first block.
        name: string, stack label.
    # Returns
        Output tensor for the stacked blocks.
    """
    x = block2(x, filters, conv_shortcut=True, name=name + '_block1')
    for i in range(2, blocks):
        x = block2(x, filters, name=name + '_block' + str(i))
    x = block2(x, filters, stride=stride1, name=name + '_block' + str(blocks))
    return x


def block3(x, filters, kernel_size=3, stride=1, groups=32,
           conv_shortcut=True, name=None):
    """A residual block.
    # Arguments
        x: input tensor.
        filters: integer, filters of the bottleneck layer.
        kernel_size: default 3, kernel size of the bottleneck layer.
        stride: default 1, stride of the first layer.
        groups: default 32, group size for grouped convolution.
        conv_shortcut: default True, use convolution shortcut if True,
            otherwise identity shortcut.
        name: string, block label.
    # Returns
        Output tensor for the residual block.
    """
    bn_axis = 3 if K.image_data_format() == 'channels_last' else 1

    if conv_shortcut is True:
        shortcut = layers.Conv2D((64 // groups) * filters, 1, strides=stride,
                                 use_bias=False, name=name + '_0_conv')(x)
        shortcut = layers.BatchNormalization(axis=bn_axis, epsilon=1.001e-5,
                                             name=name + '_0_bn')(shortcut)
    else:
        shortcut = x

    x = layers.Conv2D(filters, 1, use_bias=False, name=name + '_1_conv')(x)
    x = layers.BatchNormalization(axis=bn_axis, epsilon=1.001e-5,
                                  name=name + '_1_bn')(x)
    x = layers.Activation('relu', name=name + '_1_relu')(x)

    c = filters // groups
    x = layers.ZeroPadding2D(padding=((1, 1), (1, 1)), name=name + '_2_pad')(x)
    x = layers.DepthwiseConv2D(kernel_size, strides=stride, depth_multiplier=c,
                               use_bias=False, name=name + '_2_conv')(x)
    kernel = np.zeros((1, 1, filters * c, filters), dtype=np.float32)
    for i in range(filters):
        start = (i // c) * c * c + i % c
        end = start + c * c
        kernel[:, :, start:end:c, i] = 1.
    x = layers.Conv2D(filters, 1, use_bias=False, trainable=False,
                      kernel_initializer={'class_name': 'Constant',
                                          'config': {'value': kernel}},
                      name=name + '_2_gconv')(x)
    x = layers.BatchNormalization(axis=bn_axis, epsilon=1.001e-5,
                                  name=name + '_2_bn')(x)
    x = layers.Activation('relu', name=name + '_2_relu')(x)

    x = layers.Conv2D((64 // groups) * filters, 1,
                      use_bias=False, name=name + '_3_conv')(x)
    x = layers.BatchNormalization(axis=bn_axis, epsilon=1.001e-5,
                                  name=name + '_3_bn')(x)

    x = layers.Add(name=name + '_add')([shortcut, x])
    x = layers.Activation('relu', name=name + '_out')(x)
    return x


def stack3(x, filters, blocks, stride1=2, groups=32, name=None):
    """A set of stacked residual blocks.
    # Arguments
        x: input tensor.
        filters: integer, filters of the bottleneck layer in a block.
        blocks: integer, blocks in the stacked blocks.
        stride1: default 2, stride of the first layer in the first block.
        groups: default 32, group size for grouped convolution.
        name: string, stack label.
    # Returns
        Output tensor for the stacked blocks.
    """
    x = block3(x, filters, stride=stride1, groups=groups, name=name + '_block1')
    for i in range(2, blocks + 1):
        x = block3(x, filters, groups=groups, conv_shortcut=False,
                   name=name + '_block' + str(i))
    return x


def ResNet(stack_fn,
           preact,
           use_bias,
           model_name='resnet',
           include_top=True,
           weights='imagenet',
           input_tensor=None,
           input_shape=None,
           pooling=None,
           classes=1000,
           **kwargs):
    """Instantiates the ResNet, ResNetV2, and ResNeXt architecture.
    Optionally loads weights pre-trained on ImageNet.
    Note that the data format convention used by the model is
    the one specified in your Keras config at `~/.keras/keras.json`.
    # Arguments
        stack_fn: a function that returns output tensor for the
            stacked residual blocks.
        preact: whether to use pre-activation or not
            (True for ResNetV2, False for ResNet and ResNeXt).
        use_bias: whether to use biases for convolutional layers or not
            (True for ResNet and ResNetV2, False for ResNeXt).
        model_name: string, model name.
        include_top: whether to include the fully-connected
            layer at the top of the network.
        weights: one of `None` (random initialization),
              'imagenet' (pre-training on ImageNet),
              or the path to the weights file to be loaded.
        input_tensor: optional Keras tensor
            (i.e. output of `layers.Input()`)
            to use as image input for the model.
        input_shape: optional shape tuple, only to be specified
            if `include_top` is False (otherwise the input shape
            has to be `(224, 224, 3)` (with `channels_last` data format)
            or `(3, 224, 224)` (with `channels_first` data format).
            It should have exactly 3 inputs channels.
        pooling: optional pooling mode for feature extraction
            when `include_top` is `False`.
            - `None` means that the output of the model will be
                the 4D tensor output of the
                last convolutional layer.
            - `avg` means that global average pooling
                will be applied to the output of the
                last convolutional layer, and thus
                the output of the model will be a 2D tensor.
            - `max` means that global max pooling will
                be applied.
        classes: optional number of classes to classify images
            into, only to be specified if `include_top` is True, and
            if no `weights` argument is specified.
    # Returns
        A Keras model instance.
    # Raises
        ValueError: in case of invalid argument for `weights`,
            or invalid input shape.
    """
    global backend, layers, models, keras_utils
    backend, layers, models, keras_utils = get_submodules_from_kwargs(kwargs)

    if not (weights in {'imagenet', None} or os.path.exists(weights)):
        raise ValueError('The `weights` argument should be either '
                         '`None` (random initialization), `imagenet` '
                         '(pre-training on ImageNet), '
                         'or the path to the weights file to be loaded.')

    if weights == 'imagenet' and include_top and classes != 1000:
        raise ValueError('If using `weights` as `"imagenet"` with `include_top`'
                         ' as true, `classes` should be 1000')

    # Determine proper input shape
    input_shape = _obtain_input_shape(input_shape,
                                      default_size=224,
                                      min_size=32,
                                      data_format=K.image_data_format(),
                                      require_flatten=include_top,
                                      weights=weights)

    if input_tensor is None:
        img_input = layers.Input(shape=input_shape)
    else:
        if not K.is_keras_tensor(input_tensor):
            img_input = layers.Input(tensor=input_tensor, shape=input_shape)
        else:
            img_input = input_tensor

    bn_axis = 3 if K.image_data_format() == 'channels_last' else 1

    x = layers.ZeroPadding2D(padding=((3, 3), (3, 3)), name='conv1_pad')(img_input)
    x = layers.Conv2D(64, 7, strides=2, use_bias=use_bias, name='conv1_conv')(x)

    if preact is False:
        x = layers.BatchNormalization(axis=bn_axis, epsilon=1.001e-5,
                                      name='conv1_bn')(x)
        x = layers.Activation('relu', name='conv1_relu')(x)

    x = layers.ZeroPadding2D(padding=((1, 1), (1, 1)), name='pool1_pad')(x)
    x = layers.MaxPooling2D(3, strides=2, name='pool1_pool')(x)

    x = stack_fn(x)

    if preact is True:
        x = layers.BatchNormalization(axis=bn_axis, epsilon=1.001e-5,
                                      name='post_bn')(x)
        x = layers.Activation('relu', name='post_relu')(x)

    if include_top:
        x = layers.GlobalAveragePooling2D(name='avg_pool')(x)
        x = layers.Dense(classes, activation='softmax', name='probs')(x)
    else:
        if pooling == 'avg':
            x = layers.GlobalAveragePooling2D(name='avg_pool')(x)
        elif pooling == 'max':
            x = layers.GlobalMaxPooling2D(name='max_pool')(x)

    # Ensure that the model takes into account
    # any potential predecessors of `input_tensor`.
    if input_tensor is not None:
        inputs = keras_utils.get_source_inputs(input_tensor)
    else:
        inputs = img_input

    # Create model.
    model = models.Model(inputs, x, name=model_name)

    # Load weights.
    if (weights == 'imagenet') and (model_name in WEIGHTS_HASHES):
        if include_top:
            file_name = model_name + '_weights_tf_dim_ordering_tf_kernels.h5'
            file_hash = WEIGHTS_HASHES[model_name][0]
        else:
            file_name = model_name + '_weights_tf_dim_ordering_tf_kernels_notop.h5'
            file_hash = WEIGHTS_HASHES[model_name][1]
        weights_path = keras_utils.get_file(file_name,
                                            BASE_WEIGHTS_PATH + file_name,
                                            cache_subdir='models',
                                            file_hash=file_hash)
        by_name = True if 'resnext' in model_name else False
        model.load_weights(weights_path, by_name=by_name)
    elif weights is not None:
        model.load_weights(weights)

    return model


def ResNet50(include_top=True,
             weights='imagenet',
             input_tensor=None,
             input_shape=None,
             pooling=None,
             classes=1000,
             **kwargs):
    def stack_fn(x):
        x = stack1(x, 64, 3, stride1=1, name='conv2')
        x = stack1(x, 128, 4, name='conv3')
        x = stack1(x, 256, 6, name='conv4')
        x = stack1(x, 512, 3, name='conv5')
        return x
    return ResNet(stack_fn, False, True, 'resnet50',
                  include_top, weights,
                  input_tensor, input_shape,
                  pooling, classes,
                  **kwargs)


def ResNet101(include_top=True,
              weights='imagenet',
              input_tensor=None,
              input_shape=None,
              pooling=None,
              classes=1000,
              **kwargs):
    def stack_fn(x):
        x = stack1(x, 64, 3, stride1=1, name='conv2')
        x = stack1(x, 128, 4, name='conv3')
        x = stack1(x, 256, 23, name='conv4')
        x = stack1(x, 512, 3, name='conv5')
        return x
    return ResNet(stack_fn, False, True, 'resnet101',
                  include_top, weights,
                  input_tensor, input_shape,
                  pooling, classes,
                  **kwargs)


def ResNet152(include_top=True,
              weights='imagenet',
              input_tensor=None,
              input_shape=None,
              pooling=None,
              classes=1000,
              **kwargs):
    def stack_fn(x):
        x = stack1(x, 64, 3, stride1=1, name='conv2')
        x = stack1(x, 128, 8, name='conv3')
        x = stack1(x, 256, 36, name='conv4')
        x = stack1(x, 512, 3, name='conv5')
        return x
    return ResNet(stack_fn, False, True, 'resnet152',
                  include_top, weights,
                  input_tensor, input_shape,
                  pooling, classes,
                  **kwargs)


def ResNet50V2(include_top=True,
               weights='imagenet',
               input_tensor=None,
               input_shape=None,
               pooling=None,
               classes=1000,
               **kwargs):
    def stack_fn(x):
        x = stack2(x, 64, 3, name='conv2')
        x = stack2(x, 128, 4, name='conv3')
        x = stack2(x, 256, 6, name='conv4')
        x = stack2(x, 512, 3, stride1=1, name='conv5')
        return x
    return ResNet(stack_fn, True, True, 'resnet50v2',
                  include_top, weights,
                  input_tensor, input_shape,
                  pooling, classes,
                  **kwargs)


def ResNet101V2(include_top=True,
                weights='imagenet',
                input_tensor=None,
                input_shape=None,
                pooling=None,
                classes=1000,
                **kwargs):
    def stack_fn(x):
        x = stack2(x, 64, 3, name='conv2')
        x = stack2(x, 128, 4, name='conv3')
        x = stack2(x, 256, 23, name='conv4')
        x = stack2(x, 512, 3, stride1=1, name='conv5')
        return x
    return ResNet(stack_fn, True, True, 'resnet101v2',
                  include_top, weights,
                  input_tensor, input_shape,
                  pooling, classes,
                  **kwargs)


def ResNet152V2(include_top=True,
                weights='imagenet',
                input_tensor=None,
                input_shape=None,
                pooling=None,
                classes=1000,
                **kwargs):
    def stack_fn(x):
        x = stack2(x, 64, 3, name='conv2')
        x = stack2(x, 128, 8, name='conv3')
        x = stack2(x, 256, 36, name='conv4')
        x = stack2(x, 512, 3, stride1=1, name='conv5')
        return x
    return ResNet(stack_fn, True, True, 'resnet152v2',
                  include_top, weights,
                  input_tensor, input_shape,
                  pooling, classes,
                  **kwargs)


def ResNeXt50(include_top=True,
              weights='imagenet',
              input_tensor=None,
              input_shape=None,
              pooling=None,
              classes=1000,
              **kwargs):
    def stack_fn(x):
        x = stack3(x, 128, 3, stride1=1, name='conv2')
        x = stack3(x, 256, 4, name='conv3')
        x = stack3(x, 512, 6, name='conv4')
        x = stack3(x, 1024, 3, name='conv5')
        return x
    return ResNet(stack_fn, False, False, 'resnext50',
                  include_top, weights,
                  input_tensor, input_shape,
                  pooling, classes,
                  **kwargs)


def ResNeXt101(include_top=True,
               weights='imagenet',
               input_tensor=None,
               input_shape=None,
               pooling=None,
               classes=1000,
               **kwargs):
    def stack_fn(x):
        x = stack3(x, 128, 3, stride1=1, name='conv2')
        x = stack3(x, 256, 4, name='conv3')
        x = stack3(x, 512, 23, name='conv4')
        x = stack3(x, 1024, 3, name='conv5')
        return x
    return ResNet(stack_fn, False, False, 'resnext101',
                  include_top, weights,
                  input_tensor, input_shape,
                  pooling, classes,
                  **kwargs)


# from __future__ import absolute_import
# from __future__ import division
# from __future__ import print_function

_KERAS_BACKEND = None
_KERAS_LAYERS = None
_KERAS_MODELS = None
_KERAS_UTILS = None

def get_submodules_from_kwargs(kwargs):
    backend = kwargs.get('backend', _KERAS_BACKEND)
    layers = kwargs.get('layers', _KERAS_LAYERS)
    models = kwargs.get('models', _KERAS_MODELS)
    utils = kwargs.get('utils', _KERAS_UTILS)
    for key in kwargs.keys():
        if key not in ['backend', 'layers', 'models', 'utils']:
            raise TypeError('Invalid keyword argument: %s', key)
    return backend, layers, models, utils


def correct_pad(backend, inputs, kernel_size):
    """Returns a tuple for zero-padding for 2D convolution with downsampling.
    # Arguments
        input_size: An integer or tuple/list of 2 integers.
        kernel_size: An integer or tuple/list of 2 integers.
    # Returns
        A tuple.
    """
    img_dim = 2 if K.image_data_format() == 'channels_first' else 1
    input_size = K.int_shape(inputs)[img_dim:(img_dim + 2)]

    if isinstance(kernel_size, int):
        kernel_size = (kernel_size, kernel_size)

    if input_size[0] is None:
        adjust = (1, 1)
    else:
        adjust = (1 - input_size[0] % 2, 1 - input_size[1] % 2)

    correct = (kernel_size[0] // 2, kernel_size[1] // 2)

    return ((correct[0] - adjust[0], correct[0]),
            (correct[1] - adjust[1], correct[1]))


import numpy as np
# model = ResNeXt50(weights='imagenet',
#                   backend=keras.backend,
#                   layers=keras.layers,
#                   models=keras.models,
#                   utils=keras.utils, include_top=False, pooling="avg")

class ResNeXt:
    __name__ = "ResNeXt50"
    
    def __init__(self, batch_size=32):
        self.model = ResNeXt50(weights='imagenet',
                  backend=keras.backend,
                  layers=keras.layers,
                  models=keras.models,
                  utils=keras.utils, include_top=False, pooling="avg")
        self.batch_size = batch_size
        self.data_format = K.image_data_format()

    def predict(self, x):
        if self.data_format == "channels_first":
            x = x.transpose(0, 3, 1, 2)
        x = preprocess_input(x.astype(K.floatx()))
        return self.model.predict(x, batch_size=self.batch_size)
        
        
