# Supplementary material for: Prognostic analysis of histopathological images using pre-trained convolutional neural networks: application to hepatocellular carcinoma
Source: PeerJ. 2020 Mar 12;8:e8668. doi: 10.7717/peerj.8668 (PMC7073245; doi:10.7717/peerj.8668)
Supplement: Supplemental Information 7 [file peerj-08-8668-s007.zip › HCCImageCode/SVS_Image.ipynb]

# %% [code]
import os
os.chdir('/home/llu/HardDisk/TCGA_HC_image/results/HCC_clinical')

# %% [code]
# count image shape
import openslide
import pandas as pd
import numpy as np
from openslide.deepzoom import DeepZoomGenerator

svspath = '/home/llu/HardDisk/TCGA_HC_image/' + 'SVS_Data/'
allfiles = os.listdir(svspath)
df = pd.DataFrame(index = range(len(allfiles)), columns = ['TCGA number', 'SVS code', 'Level', 'Level dim', 'Downsample dim', 'Tiles', 'Tile dim'])
for i in range(len(allfiles)):
    code = allfiles[i]
    #code = 'fa5919e4-2398-483a-ae51-f667646e1e3c'
    #print(os.listdir('SVS_Data/fa5919e4-2398-483a-ae51-f667646e1e3c'))
    one = os.listdir(svspath + code)
    one = [ n for n in one if 'svs' in n]     
    filename = svspath + code + '/' + one[0]
    test = openslide.open_slide(filename)
    
    downsamples=test.level_downsamples
    [w,h]=test.level_dimensions[0]

    print(downsamples)
    print(test.level_dimensions)
    size1=int(w*(downsamples[0]/downsamples[2]))
    size2=int(h*(downsamples[0]/downsamples[2]))
    region=np.array(test.read_region((0,0), 2, (size1,size2)))
    img = region
    print(size1, size2, img.shape)
    
    tiles = DeepZoomGenerator(test)
    #print(tiles.level_count, tiles.level_tiles, tiles.level_dimensions)
    dim = tiles.level_dimensions[-1]
    level = tiles.level_count
    tile = tiles.level_tiles[-1]
    tile_count = tiles.tile_count
    test.close()
    
    #print(str(dim), str((size1,size2)))
    df.iloc[i, :] = [one, code, level, str(dim), str((size1,size2)), tile_count, tile]

print(df.shape)


# %% [code]
df.head()

# %% [code]
# plot dimentions

# %% [code]


# %% [code]
import py_wsi
import py_wsi.imagepy_toolkit as tk

turtle = py_wsi.Turtle(svspath + allfiles[0] + "/", db_location = svspath, db_name = "patch_db")

print("Total WSI images:    " + str(turtle.num_files))
print("LMDB name:           " + str(turtle.db_name))
print("File names:          " + str(turtle.files))

#Retrieving tile dimensions and levels

level_count, level_tiles, level_dims = turtle.retrieve_tile_dimensions(turtle.files[0], patch_size=128)
print("Level count:         " + str(level_count))
print("Level tiles:         " + str(level_tiles))
print("Level dimensions:    " + str(level_dims))

# %% [code]
patch_1 = turtle.retrieve_sample_patch(turtle.files[0], 256, 12, overlap=12)
patch_2 = turtle.retrieve_sample_patch(turtle.files[0], 128, 12, overlap=12)
patch_3 = turtle.retrieve_sample_patch(turtle.files[0], 64, 12, overlap=12)

tk.show_images([patch_1, patch_2, patch_3], 3, 1)


# %% [code]
import numpy as np
import matplotlib.pyplot as plt
from openslide.deepzoom import DeepZoomGenerator

i = 1
code = allfiles[i]
#code = 'fa5919e4-2398-483a-ae51-f667646e1e3c'
#print(os.listdir('SVS_Data/fa5919e4-2398-483a-ae51-f667646e1e3c'))
one = os.listdir(svspath + code)
one = [ n for n in one if 'svs' in n]     
filename = svspath + code + '/' + one[0]
test = openslide.open_slide(filename)
  
highth = 2000
data_gen = DeepZoomGenerator(test, tile_size=highth, overlap=0, limit_bounds=False)
#print(data_gen.tile_size)
print(tiles.level_count, data_gen.tile_count, tiles.level_tiles, tiles.level_dimensions)

plt.imshow(data_gen.get_tile(16))

'''
#data_gen.get_tile_coordinates(level, (10, 10))
#i = j = 100
i = 100
j = 100
img = np.array(data_gen.get_tile(16, (i, j)))

plt.imshow(img)

'''
# dimentions from df

# %% [code]
import openslide
import pandas as pd
import numpy as np
from openslide.deepzoom import DeepZoomGenerator
import matplotlib.pyplot as plt
%matplotlib inline

filename = "/home/llu/HardDisk/TCGA_HC_image/SVS_Data/aaa8a746-c25c-4775-8724-2b54a261ccfc/TCGA-G3-AAV2-01Z-00-DX1.3ED62AC3-439B-4971-A710-6BEF87BFF173.svs"
test = openslide.open_slide(filename)
source = test

downsamples=source.level_downsamples
[w,h]=source.level_dimensions[0]

size1=int(w*(downsamples[0]/downsamples[2]))
size2=int(h*(downsamples[0]/downsamples[2]))

region=np.array(source.read_region((0,0),2,(size1,size2)))

print(downsamples)
print(source.level_dimensions)
#scipy.misc.imsave("/home/ccf/CCF/Colorecal-cancer_FCN/data/save/2017-01-15-02-55-11_2.tif" ,region)
#end=time.time()
#print(end-start)
print(size1, size2)
print(region.shape)
plt.imshow(region)
plt.axis('off')
plt.savefig("flow_downsample.pdf")

# %% [code]
size1=int(w*(downsamples[0]/downsamples[3]))
size2=int(h*(downsamples[0]/downsamples[3]))

region=np.array(source.read_region((0,0),3,(size1,size2)))


print(downsamples)
print(source.level_dimensions)
#scipy.misc.imsave("/home/ccf/CCF/Colorecal-cancer_FCN/data/save/2017-01-15-02-55-11_2.tif" ,region)
#end=time.time()
#print(end-start)
print(size1, size2)
plt.imshow(region)

# %% [code]
import cv2

img = region
img = cv2.cvtColor(img, cv2.COLOR_BGR2RGB)
plt.imshow(img)


# %% [code]
def normalize_staining(img):
    """
    Adopted from "Classification of breast cancer histology images using Convolutional Neural Networks",
    Teresa Araújo , Guilherme Aresta, Eduardo Castro, José Rouco, Paulo Aguiar, Catarina Eloy, António Polónia,
    Aurélio Campilho. https://doi.org/10.1371/journal.pone.0177544
    Performs staining normalization.
    # Arguments
        img: Numpy image array.
    # Returns
        Normalized Numpy image array.
    """
    Io = 240
    beta = 0.15
    alpha = 1
    HERef = np.array([[0.5626, 0.2159],
                      [0.7201, 0.8012],
                      [0.4062, 0.5581]])
    maxCRef = np.array([1.9705, 1.0308])

    h, w, c = img.shape
    img = img.reshape(h * w, c)
    OD = -np.log((img.astype("uint16") + 1) / Io)
    ODhat = OD[(OD >= beta).all(axis=1)]
    W, V = np.linalg.eig(np.cov(ODhat, rowvar=False))

    Vec = -V.T[:2][::-1].T  # desnecessario o sinal negativo
    That = np.dot(ODhat, Vec)
    phi = np.arctan2(That[:, 1], That[:, 0])
    minPhi = np.percentile(phi, alpha)
    maxPhi = np.percentile(phi, 100 - alpha)
    vMin = np.dot(Vec, np.array([np.cos(minPhi), np.sin(minPhi)]))
    vMax = np.dot(Vec, np.array([np.cos(maxPhi), np.sin(maxPhi)]))
    if vMin[0] > vMax[0]:
        HE = np.array([vMin, vMax])
    else:
        HE = np.array([vMax, vMin])

    HE = HE.T
    Y = OD.reshape(h * w, c).T

    C = np.linalg.lstsq(HE, Y)
    maxC = np.percentile(C[0], 99, axis=1)

    C = C[0] / maxC[:, None]
    C = C * maxCRef[:, None]
    Inorm = Io * np.exp(-np.dot(HERef, C))
    Inorm = Inorm.T.reshape(h, w, c).clip(0, 255).astype("uint8")

    return Inorm


img_norm = normalize_staining(img)

plt.imshow(img_norm)

# %% [code]
import re
import numpy as np
from scipy.stats import iqr
##process x and y pixel

def obtain_pp(column = df['Level dim'].tolist()):

    xy = column
    #print(xy[:5])

    #xy = [i.replace('()', '') for i in xy]
    xy = [re.sub('[(|)]', '', i) for i in xy]
    xx = [ int(i.split(', ')[0]) for i in xy]
    yy = [ int(i.split(', ')[1]) for i in xy]
    #xx = iqr(np.array(xx))
    print([np.max(xx), np.min(xx), np.median(xx)])
    print([np.max(yy), np.min(yy), np.median(yy)])
    
    return(xx, yy)

xx1, yy1 = obtain_pp(column = df['Level dim'].tolist())
xx2, yy2 = obtain_pp(column = df['Downsample dim'].tolist())


# %% [code]
import matplotlib.pyplot as plt
import seaborn as sns
sns.set(style="ticks")

%matplotlib inline 

ax = plt.subplot(211)

ax.scatter(xx1, yy1, c=df['Level'].tolist())
#ax.legend(df['Level'].tolist())
ax.set_ylabel("y pixels")
ax.set_xlabel("x pixels")

ax = plt.subplot(212)
ax.scatter(xx2, yy2, c=df['Level'].tolist())
#ax.legend(df['Level'].tolist())
ax.set_ylabel("y pixels Down")
ax.set_xlabel("x pixels Down")

plt.tight_layout()
plt.show()
    
plt.savefig("image_downsample.pdf")   # save the figure to file
plt.close()    # close the figure


# %% [code]
sns.pointplot(xx, yy, hue=df['Level'].tolist())

# %% [code]
#openslide
import openslide
import numpy as np
import scipy.misc
from openslide.deepzoom import DeepZoomGenerator
import skimage.io

filename = svspath + 'ac5f8688-cd1d-4bce-84cc-cf95b547bd07/' + 'TCGA-DD-AACD-01Z-00-DX1.1EA42A70-D453-4F92-AD7A-E2462696C985.svs'
slide = openslide.open_slide(filename)

highth = 2000
width = 1000
data_gen = DeepZoomGenerator(slide, tile_size=highth, overlap=0, limit_bounds=False)
print(data_gen.tile_count)
print(data_gen.level_count)


# %% [code]
#img = np.array(test.read_region((0, 0), 0, test.dimensions))
#scipy.misc.imsave('test.tif', img)
from skimage import io
import numpy as np
w = 6175
h = 3025
num_w = int(np.floor(w/width))+1
num_h = int(np.floor(h/highth))+1
print(num_w, num_h)
for i in range(num_w):
    for j in range(num_h):
        img = np.array(data_gen.get_tile(16, (i, j))) #切图
        io.imsave("02"+str(i)+'_'+str(j)+".png", img) #保存图像
        #print(join(result_path, "02"+str(i)+'_'+str(j)+".png"))
        print(img.shape)

# %% [code]
tile = np.array(slide.read_region((0,0),6, (10,10)))

# %% [code]
from IPython.display import Image
Image(filename='024_1.png')

# %% [code]
##use HistomicsTK
import skimage
import matplotlib.pyplot as plt

input_image_file = '024_1.png'  # Easy1.png

im_input = skimage.io.imread(input_image_file)[:, :, :3]

plt.imshow(im_input)
_ = plt.title('Input Image', fontsize=16)

# %% [code]
titlesize = 20
plt.imshow( im_input )
plt.xlim([0, im_input.shape[1]])
plt.ylim([0, im_input.shape[0]])
plt.title('Nuclei bounding boxes', fontsize=titlesize)


# %% [code]
def threaded_generator(generator, num_cached=50):
    """Implements threaded generator to produce batches in background thread.
    # Arguments
        generator: an object exposing generator interface.
    # Yields
        Objects generated by generator.
    """
    from queue import Queue

    qu = Queue(maxsize=num_cached)
    sentinel = object()  # guaranteed unique reference

    # define producer (putting items into queue)
    def producer():
        for item in generator:
            qu.put(item)
        qu.put(sentinel)

    # start producer (in a background thread)
    import threading
    thread = threading.Thread(target=producer)
    thread.daemon = True
    thread.start()

    # run as consumer (read items from queue, in current thread)
    item = qu.get()
    while item is not sentinel:
        yield item
        qu.task_done()
        item = qu.get()

# %% [code]
import argparse
import numpy as np
import cv2
from scipy import ndimage
from os.path import basename, join, exists
from os import makedirs
#from threaded_generator import threaded_generator
from time import time
import sys

np.random.seed(13)

from tensorflow.python.client import device_lib
print(device_lib.list_local_devices())

PATCH_SIZES = [1024]
#PATCH_SIZES = [512]
#PATCH_SIZES = [256]
#PATCH_SIZES = [224, 650]

SCALES = [0.5]

DEFAULT_INPUT_DIR = "data/train"
DEFAULT_PREPROCESSED_ROOT = "data/preprocessed/train"

PATCHES_PER_IMAGE = 20
AUGMENTATIONS_PER_IMAGE = 50
COLOR_LO = 0.7
COLOR_HI = 1.3
BATCH_SIZE = 16     # decrease if necessary

#NUM_CACHED = 160
NUM_CACHED = 320


def recursive_glob(root_dir, file_template="*.tif"):
    """Traverse directory recursively. Starting with Python version 3.5, the glob module supports the "**" directive"""

    if sys.version_info[0] * 10 + sys.version_info[1] < 35:
        import fnmatch
        import os
        matches = []
        for root, dirnames, filenames in os.walk(root_dir):
            for filename in fnmatch.filter(filenames, file_template):
                matches.append(os.path.join(root, filename))
        return matches
    else:
        import glob
        return glob.glob(root_dir + "/**/" + file_template, recursive=True)


def normalize_staining(img):
    """
    Adopted from "Classification of breast cancer histology images using Convolutional Neural Networks",
    Teresa Araújo , Guilherme Aresta, Eduardo Castro, José Rouco, Paulo Aguiar, Catarina Eloy, António Polónia,
    Aurélio Campilho. https://doi.org/10.1371/journal.pone.0177544
    Performs staining normalization.
    # Arguments
        img: Numpy image array.
    # Returns
        Normalized Numpy image array.
    """
    Io = 240
    beta = 0.15
    alpha = 1
    HERef = np.array([[0.5626, 0.2159],
                      [0.7201, 0.8012],
                      [0.4062, 0.5581]])
    maxCRef = np.array([1.9705, 1.0308])

    h, w, c = img.shape
    img = img.reshape(h * w, c)
    OD = -np.log((img.astype("uint16") + 1) / Io)
    ODhat = OD[(OD >= beta).all(axis=1)]
    W, V = np.linalg.eig(np.cov(ODhat, rowvar=False))

    Vec = -V.T[:2][::-1].T  # desnecessario o sinal negativo
    That = np.dot(ODhat, Vec)
    phi = np.arctan2(That[:, 1], That[:, 0])
    minPhi = np.percentile(phi, alpha)
    maxPhi = np.percentile(phi, 100 - alpha)
    vMin = np.dot(Vec, np.array([np.cos(minPhi), np.sin(minPhi)]))
    vMax = np.dot(Vec, np.array([np.cos(maxPhi), np.sin(maxPhi)]))
    if vMin[0] > vMax[0]:
        HE = np.array([vMin, vMax])
    else:
        HE = np.array([vMax, vMin])

    HE = HE.T
    Y = OD.reshape(h * w, c).T

    C = np.linalg.lstsq(HE, Y)
    maxC = np.percentile(C[0], 99, axis=1)

    C = C[0] / maxC[:, None]
    C = C * maxCRef[:, None]
    Inorm = Io * np.exp(-np.dot(HERef, C))
    Inorm = Inorm.T.reshape(h, w, c).clip(0, 255).astype("uint8")

    return Inorm


def hematoxylin_eosin_aug(img, low=0.7, high=1.3, seed=None):
    """
    "Quantification of histochemical staining by color deconvolution"
    Arnout C. Ruifrok, Ph.D. and Dennis A. Johnston, Ph.D.
    http://www.math-info.univ-paris5.fr/~lomn/Data/2017/Color/Quantification_of_histochemical_staining.pdf
    Performs random hematoxylin-eosin augmentation
    # Arguments
        img: Numpy image array.
        low: Low boundary for augmentation multiplier
        high: High boundary for augmentation multiplier
    # Returns
        Augmented Numpy image array.
    """
    D = np.array([[1.88, -0.07, -0.60],
                  [-1.02, 1.13, -0.48],
                  [-0.55, -0.13, 1.57]])
    M = np.array([[0.65, 0.70, 0.29],
                  [0.07, 0.99, 0.11],
                  [0.27, 0.57, 0.78]])
    Io = 240

    h, w, c = img.shape
    OD = -np.log10((img.astype("uint16") + 1) / Io)
    C = np.dot(D, OD.reshape(h * w, c).T).T
    r = np.ones(3)
    r[:2] = np.random.RandomState(seed).uniform(low=low, high=high, size=2)
    img_aug = np.dot(C, M) * r

    img_aug = Io * np.exp(-img_aug * np.log(10)) - 1
    img_aug = img_aug.reshape(h, w, c).clip(0, 255).astype("uint8")
    return img_aug


def zoom_aug(img, zoom_var, seed=None):
    """Performs a random spatial zoom of a Numpy image array.
    # Arguments
        img: Numpy image array.
        zoom_var: zoom range multiplier for width and height.
        seed: Random seed.
    # Returns
        Zoomed Numpy image array.
    """
    scale = np.random.RandomState(seed).uniform(low=1 / zoom_var, high=zoom_var)
    resized_img = cv2.resize(img, None, fx=scale, fy=scale, interpolation=cv2.INTER_CUBIC)
    return resized_img


def get_crops(img, size, n, seed=None):
    """Creates random square crops of given size from a Numpy image array. No rotation added
    # Arguments
        img: Numpy image array.
        size: size of crops.
        n: number of crops
        seed: Random seed.
    # Returns
        Numpy array of crops, shape (n, size, size, c).
    """
    h, w, c = img.shape
    assert all([size < h, size < w])
    crops = []
    for _ in range(n):
        top = np.random.randint(low=0, high=h - size + 1)
        left = np.random.randint(low=0, high=w - size + 1)
        crop = img[top: top + size, left: left + size].copy()
        crop = np.rot90(crop, np.random.randint(low=0, high=4))
        if np.random.random() > 0.5:
            crop = np.flipud(crop)
        if np.random.random() > 0.5:
            crop = np.fliplr(crop)
        crops.append(crop)

    crops = np.stack(crops)
    assert crops.shape == (n, size, size, c)
    return crops


def get_crops_free(img, size, n, seed=None):
    """Creates random square crops of given size from a Numpy image array. With rotation
    # Arguments
        img: Numpy image array.
        size: size of crops.
        n: number of crops
        seed: Random seed.
    # Returns
        Numpy array of crops, shape (n, size, size, c).
    """
    h, w, c = img.shape
    assert all([size < h, size < w])
    d = int(np.ceil(size / np.sqrt(2)))
    crops = []
    for _ in range(n):
        center_y = np.random.randint(low=0, high=h - size + 1) + size // 2
        center_x = np.random.randint(low=0, high=w - size + 1) + size // 2
        m = min(center_y, center_x, h - center_y, w - center_x)
        if m < d:
            max_angle = np.pi / 4 - np.arccos(m / d)
            top = center_y - m
            left = center_x - m
            precrop = img[top: top + 2 * m, left: left + 2 * m]
        else:
            max_angle = np.pi / 4
            top = center_y - d
            left = center_x - d
            precrop = img[top: top + 2 * d, left: left + 2 * d]

        precrop = np.rot90(precrop, np.random.randint(low=0, high=4))
        angle = np.random.uniform(low=-max_angle, high=max_angle)
        precrop = ndimage.rotate(precrop, angle * 180 / np.pi, reshape=False)

        precrop_h, precrop_w, _ = precrop.shape
        top = (precrop_h - size) // 2
        left = (precrop_w - size) // 2
        crop = precrop[top: top + size, left: left + size]

        if np.random.random() > 0.5:
            crop = np.flipud(crop)
        if np.random.random() > 0.5:
            crop = np.fliplr(crop)
        crops.append(crop)

    crops = np.stack(crops)
    assert crops.shape == (n, size, size, c)
    return crops


def norm_pool(features, p=3):
    """Performs descriptor pooling
    # Arguments
        features: Numpy array of descriptors.
        p: degree of pooling.
    # Returns
        Numpy array of pooled descriptor.
    """
    return np.power(np.power(features, p).mean(axis=0), 1/p)


def encode(crops, model):
    """Encodes crops
    # Arguments
        crops: Numpy array of crops.
        model: Keras encoder.
    # Returns
        Numpy array of pooled descriptor.
    """
    features = model.predict(crops)
    pooled_features = norm_pool(features)
    return pooled_features


def process_image(image_file):
    """Extract multiple crops from a single image
    # Arguments
        image_file: Path to image.
    # Yields
        Numpy array of image crops.
    """
    #filename = "/home/llu1/HardDisk/TCGA_HC_image/SVS_Data/aaa8a746-c25c-4775-8724-2b54a261ccfc/TCGA-G3-AAV2-01Z-00-DX1.3ED62AC3-439B-4971-A710-6BEF87BFF173.svs"
    img = cv2.imread(image_file)
    if SCALE != 1:
        img = cv2.resize(img, None, fx=SCALE, fy=SCALE, interpolation=cv2.INTER_CUBIC)
    img = cv2.cvtColor(img, cv2.COLOR_BGR2RGB)
    img_norm = normalize_staining(img)

    for _ in range(AUGMENTATIONS_PER_IMAGE):
        img_aug = hematoxylin_eosin_aug(img_norm, low=COLOR_LO, high=COLOR_HI)
        # img_aug = zoom_aug(img_aug, ZOOM_VAR)

        # single_image_crops = get_crops_free(img_aug, PATCH_SZ, PATCHES_PER_IMAGE)
        single_image_crops = get_crops(img_aug, PATCH_SZ, PATCHES_PER_IMAGE)
        yield single_image_crops


def crops_gen(file_list):
    """Generates batches of crops from image list, one augmentation a time
    # Arguments
        file_list: List of image files.
    # Yields
        Tuple of Numpy array of image crops and name of the file.
    """
    for i, (image_file, output_file) in enumerate(file_list):
        print("Crops generator:", i + 1)
        for crops in process_image(image_file):
            yield crops, output_file


def features_gen(crops_and_output_file, model):
    """Processes crop generator, encodes them and dumps pooled descriptors
    # Arguments
        crops_and_output_file: generator of crops and file names.
        model: Keras encoder.
    # Returns: None
    """
    ts = time()
    current_file = None
    pooled_features = []
    i = 0
    for j, (crops, output_file) in enumerate(crops_and_output_file):
        if current_file is None:
            current_file = output_file
        features = encode(crops, model)
        if output_file == current_file:
            pooled_features.append(features)
        else:
            np.save(current_file, np.stack(pooled_features))
            pooled_features = [features]
            current_file = output_file
            average_time = int((time() - ts) / (i + 1))
            print("Feature generator: {}, {} sec/image.".format(i + 1, average_time))
            i += 1
    if len(pooled_features) > 0:
        np.save(current_file, np.stack(pooled_features))


# %% [code]
import openslide
import cv2
import pandas as pd
import numpy as np
from openslide.deepzoom import DeepZoomGenerator
import matplotlib.pyplot as plt
%matplotlib inline


image_file = "/home/llu/HardDisk/TCGA_HC_image/SVS_Data/aaa8a746-c25c-4775-8724-2b54a261ccfc/TCGA-G3-AAV2-01Z-00-DX1.3ED62AC3-439B-4971-A710-6BEF87BFF173.svs"

source = openslide.open_slide(image_file)
downsamples=source.level_downsamples
[w,h]=source.level_dimensions[0]

size1=int(w*(downsamples[0]/downsamples[2]))
size2=int(h*(downsamples[0]/downsamples[2]))
region=np.array(source.read_region((0,0), 2, (size1,size2)))
img = region

print(downsamples, img.shape)

source.close()

'''
img = cv2.imread(image_file)
if SCALE != 1:
    img = cv2.resize(img, None, fx=SCALE, fy=SCALE, interpolation=cv2.INTER_CUBIC)
'''

img = cv2.cvtColor(img, cv2.COLOR_BGR2RGB)
img_norm = normalize_staining(img)

#for _ in range(AUGMENTATIONS_PER_IMAGE):
    #img_aug = hematoxylin_eosin_aug(img_norm, low=COLOR_LO, high=COLOR_HI)
    # img_aug = zoom_aug(img_aug, ZOOM_VAR)

    # single_image_crops = get_crops_free(img_aug, PATCH_SZ, PATCHES_PER_IMAGE)
    #single_image_crops = get_crops(img_aug, PATCH_SZ, PATCHES_PER_IMAGE)
    #yield single_image_crops
    
    


# %% [code]
single_image_crops = get_crops(img_aug, PATCH_SZ, PATCHES_PER_IMAGE)
    
print(single_image_crops[0].shape)

import cv2
from matplotlib import pyplot as plt

img = img_aug
img = cv2.cvtColor(img, cv2.COLOR_BGR2RGB)
plt.imshow(img)

# %% [code]
img_norm.shape

import cv2

img = img_norm
img = cv2.cvtColor(img, cv2.COLOR_BGR2RGB)
plt.imshow(img)

# %% [code]


# %% [code]


# %% [code]
if __name__ == "__main__":
    parser = argparse.ArgumentParser()
    arg = parser.add_argument
    arg("--images",
        required=False,
        #default=DEFAULT_INPUT_DIR,
        default="/home/llu1/HardDisk/TCGA_HC_image/SVS_Data",
        metavar="img_dir",
        help="Input image directory. Default: data/train")
    arg("--features",
        required=False,
        #default=DEFAULT_PREPROCESSED_ROOT,
        default= "/home/llu1/HardDisk/TCGA_HC_image/results/pre_processing_features",
        metavar="feat_dir",
        help="Feature root dir. Default: data/preprocessed/train")
    args = parser.parse_args([])
    INPUT_DIR = args.images
    PREPROCESSED_ROOT = args.features

    # models import ResNet, Inception, VGG
    NN_MODELS = [ResNet, Inception, VGG]

    input_files = recursive_glob(INPUT_DIR, file_template="*.svs")

    for SCALE in SCALES:
        print("SCALE:", SCALE)
        for NN_MODEL in NN_MODELS:
            print("NN_MODEL:", NN_MODEL.__name__)
            for PATCH_SZ in PATCH_SIZES:
                print("PATCH_SZ:", PATCH_SZ)
                PREPROCESSED_PATH = join(PREPROCESSED_ROOT, "{}-{}-{}".format(NN_MODEL.__name__, SCALE, PATCH_SZ))
                
                if not exists(PREPROCESSED_PATH):
                    makedirs(PREPROCESSED_PATH)
                    
                
                #model = NN_MODEL(batch_size=BATCH_SIZE)
                model = NN_MODEL()
                #output_files = [join(PREPROCESSED_PATH, basename(f).replace("tif", "npy")) for f in input_files]
                output_files = [join(PREPROCESSED_PATH, basename(f).replace("svs", "npy")) for f in input_files]
                file_list = zip(input_files, output_files)

                print(file_list)
                crops_and_output_file = crops_gen(file_list)
                crops_and_output_file_ = threaded_generator(crops_and_output_file, num_cached=NUM_CACHED)
                features_gen(crops_and_output_file_, model)
