# Supplementary material for: Prognostic analysis of histopathological images using pre-trained convolutional neural networks: application to hepatocellular carcinoma
Source: PeerJ. 2020 Mar 12;8:e8668. doi: 10.7717/peerj.8668 (PMC7073245; doi:10.7717/peerj.8668)
Supplement: Supplemental Information 7 [file peerj-08-8668-s007.zip › HCCImageCode/PyWSI.ipynb]

# %% [code]
import py_wsi
import py_wsi.imagepy_toolkit as tk

# %% [code]
#file_dir = "/home/llu/HardDisk/TCGA_HC_image/SVS_Data/"
file_dir = "/home/llu/HardDisk/TCGA_HC_image/SVS_Data/46dc66d7-952f-47cc-93b7-ee180f5ba139"
xml_dir = file_dir
patch_size = 64
level = 10
db_location = ""
db_name = "patch_db"
overlap = 0

# All possible labels mapped to integer ids in order of increasing severity.
label_map = {'Normal': 0,
             'Benign': 1,
             'Carcinoma in situ': 2,
             'In situ carcinoma': 2,
             'Carcinoma invasive': 3,
             'Invasive carcinoma': 3,
            }

# %% [code]
turtle = py_wsi.Turtle(file_dir, db_location, db_name, xml_dir=xml_dir, label_map=label_map)

# %% [code]
print("Total WSI images:    " + str(turtle.num_files))
print("LMDB name:           " + str(turtle.db_name))
print("File names:          " + str(turtle.files))
print("XML files found:     " + str(turtle.get_xml_files()))

# %% [code]
turtle.files[0]

# %% [code]

level_count, level_tiles, level_dims = turtle.retrieve_tile_dimensions('A01.svs', patch_size=128)
print("Level count:         " + str(level_count))
print("Level tiles:         " + str(level_tiles))
print("Level dimensions:    " + str(level_dims))

# %% [code]
patch_1 = turtle.retrieve_sample_patch("A01.svs", 256, 12, overlap=12)
patch_2 = turtle.retrieve_sample_patch("A01.svs", 128, 12, overlap=12)
patch_3 = turtle.retrieve_sample_patch("A01.svs", 64, 12, overlap=12)

# %% [code]
tk.show_images([patch_1, patch_2, patch_3], 3, 1)

# %% [code]
print("Patch size:", patch_size)
turtle.sample_and_store_patches(patch_size, level, overlap, load_xml=True, limit_bounds=True)

# %% [code]
patches, coords, classes, labels = turtle.get_patches_from_file("A01.svs")
tk.show_labeled_patches(patches[:10], coords[:10])

# %% [code]
tmp1 = "/50732a43-d185-49e4-8a90-47d53cd2d25f"
tmp2 = "/TCGA-DD-AAE3-01Z-00-DX1.9AE5BD2A-2106-4BF9-8C63-1983F18EFA5D.svs"
patches, coords, classes, labels = turtle.get_patches_from_file(file_dir + tmp1 + tmp2)
tk.show_labeled_patches(patches[:10], coords[:10])

# %% [code]
set_id = 0
total_sets = 2
patches, coords, classes, labels = turtle.get_set_patches(set_id, total_sets)

# %% [code]
tk.show_labeled_patches(patches[50:60], classes[50:60])

# %% [code]
custom_set_select = [0, 0, 0, 1, 1, 1, 0, 0, 0, 1]
total_sets = 2
set_id = 1

patches, coords, classes, labels = turtle.get_set_patches(set_id, total_sets, select=custom_set_select)

# %% [code]
tk.show_labeled_patches(patches[:10], classes[:10])

# %% [code]
import py_wsi.dataset as ds
dataset = ds.read_datasets(turtle,
                set_id=1,
                valid_id=0,
                total_sets=2,
                shuffle_all=True,
                augment=True)

# %% [code]
print("Total training set patches:     " + str(len(dataset.train.images)))
print("Total validation set patches:   " + str(len(dataset.valid.images)))
tk.show_images(dataset.train.images, 7, 1)

# %% [code]
tk.show_labeled_patches(dataset.train.images, dataset.train.image_cls)
