# Supplementary material for: Prognostic analysis of histopathological images using pre-trained convolutional neural networks: application to hepatocellular carcinoma
Source: PeerJ. 2020 Mar 12;8:e8668. doi: 10.7717/peerj.8668 (PMC7073245; doi:10.7717/peerj.8668)
Supplement: Supplemental Information 7 [file peerj-08-8668-s007.zip › HCCImageCode/hist_openCV.ipynb]

# %% [code]


# %% [code]
from __future__ import print_function

#import large_image
%matplotlib inline
import matplotlib.pyplot as plt
import skimage.io
import histomicstk.segmentation.positive_pixel_count as ppc

image_url = ('https://data.kitware.com/api/v1/file/'
             '598b71ee8d777f7d33e9c1d4/download')  # DAB.png
im_input = skimage.io.imread(image_url)
print('Input image')
plt.imshow(im_input)
plt.show()

# %% [code]
