# Supplementary material for: Prognostic analysis of histopathological images using pre-trained convolutional neural networks: application to hepatocellular carcinoma
Source: PeerJ. 2020 Mar 12;8:e8668. doi: 10.7717/peerj.8668 (PMC7073245; doi:10.7717/peerj.8668)
Supplement: Supplemental Information 7 [file peerj-08-8668-s007.zip › HCCImageCode/readme.md]

# Code Repository For HCC Image Project

## Availability of data and material
> All datasets analyzed during the current study were previously generated and are available from the National Cancer Institute Genomic Data Commons Data Portal (https://portal.gdc.cancer.gov), the cBioPortal for Cancer Genomics (https://www.cbioportal.org), and the Broad Institute GDAC Firehose (https://gdac.broadinstitute.org). Source code implementing the described analyses is available in this repository.

## The code is also available: https://bitbucket.org/daiglelab/hccimage/src/master/

## Python3 Notebook Files

- Feature_extraction_ipython.ipynb
- hist_openCV.ipynb
- PyWSI.ipynb
- SVS_Image.ipynb
- test_image.ipynb
- test.ipynb
- test2_image.ipynb

## Python3 Code

- SVM classfication: Classification.py 
- K-Means Clustering: clustering.py
- VGG16 Feature Mapping: CNN_FeatureMap.py
- IPL and Image Feature Correlation: Correlation_img_genes.py
- Image Feature Extraction: feature_extractor.py
- ResNeXt50 Model: MakeResNeXt.py
- Try Models: models_RandomWeight.py
- Try Models: models_smallNetwork.py
- Try Models: models_VGG16DropOut.py
- Try Models: models_visualCAMandFeatures.py
- Pre-Trained Models: models.py
- IPL Data: RNASeq_preprocess.py
- Visualization: T-SNE_visual-Review2nd.py
- Visualization: T-SNE_visual.py
- Samples: TCGA_samples.py
- Threads: threaded_generator.py


## R code

+ Differential Expression: DE_IPL.R
+ doResults.R
+ func.R
+ Survival: groupSurvival.R
+ Survival: Subgroup_survival.R
+ Survival: Survival_model.R
+ TCGA Clinical Information: TCGA_stage.R
