# Supplementary material for: Prognostic analysis of histopathological images using pre-trained convolutional neural networks: application to hepatocellular carcinoma
Source: PeerJ. 2020 Mar 12;8:e8668. doi: 10.7717/peerj.8668 (PMC7073245; doi:10.7717/peerj.8668)
Supplement: Supplemental Information 7 [file peerj-08-8668-s007.zip › HCCImageCode/models_smallNetwork.py]

#!/usr/bin/env python3
"""Implement several encoder classes"""

from keras.applications.resnet50 import ResNet50, preprocess_input as preprocess_resnet, decode_predictions
from keras.applications.inception_v3 import InceptionV3, preprocess_input as preprocess_inception
from keras.applications.vgg16 import VGG16, preprocess_input as preprocess_vgg
from keras.preprocessing import image
from keras import backend as K
from keras.models import Model
from keras.layers import GlobalAveragePooling2D, Concatenate
import numpy as np
from keras.models import Model, Sequential, load_model
from keras.layers import Dense, Input, Conv2D, MaxPooling2D, Flatten, Dropout
from keras.datasets import mnist
from keras.optimizers import Adam
from keras.preprocessing import image
from keras.applications import VGG16
from keras.preprocessing.image import ImageDataGenerator
from keras.callbacks import EarlyStopping
from keras import backend as K
from keras import activations

import openslide
import cv2
import sys
import matplotlib.pyplot as plt
plt.style.use('ggplot')
import pandas as pd
import numpy as np
import seaborn as sns
import warnings
import os
import pickle
import re


class SimpleConV():
    
    __name__ = "SimpleConV"

    def Getmodel(self, batch_size=16):
    
        model = Sequential()
        model.add(Conv2D(32, (3, 3), activation='relu', padding='same', name='conv_1', 
                         input_shape=(256, 256, 3)))
        model.add(MaxPooling2D((2, 2), name='maxpool_1'))
        model.add(Conv2D(64, (3, 3), activation='relu', padding='same', name='conv_2'))
        model.add(MaxPooling2D((2, 2), name='maxpool_2'))
        model.add(Conv2D(128, (3, 3), activation='relu', padding='same', name='conv_3'))
        model.add(MaxPooling2D((2, 2), name='maxpool_3'))
        model.add(Conv2D(128, (3, 3), activation='relu', padding='same', name='conv_4'))
        model.add(MaxPooling2D((2, 2), name='maxpool_4'))
        model.add(Flatten())
        model.add(Dropout(0.5))
        model.add(Dense(512, activation='relu', name='dense_1'))
        model.add(Dense(128, activation='relu', name='dense_2'))
        model.add(Dense(2, activation='sigmoid', name='output'))
        
        model.compile(optimizer='adam', loss='binary_crossentropy', metrics=['accuracy'])
        
        model.summary()

#        model.fit(features_for_train_data, y_train,
#                  nb_epoch=80,
#                  batch_size=32,
#                  validation_data=(features_for_test_data, y_val))
#        
#        model.compile(optimizer='adam',
#                    loss='sparse_categorical_crossentropy',
#                    metrics=['accuracy'])
#        
#        model.summary()
    
        return model
    

        #https://github.com/ardendertat/Applied-Deep-Learning-with-Keras/blob/master/notebooks/Part%204%20(GPU)%20-%20Convolutional%20Neural%20Networks.ipynb

def smooth_curve(points, factor=0.8):
    smoothed = []
    for point in points:
        if smoothed:
            previous = smoothed[-1]
            smoothed.append(previous * factor + point * (1 - factor))
        else:
            smoothed.append(point)
    return smoothed

def plot_compare(history, steps=-1):
    if steps < 0:
        steps = len(history.history['acc'])
    acc = smooth_curve(history.history['acc'][:steps])
    val_acc = smooth_curve(history.history['val_acc'][:steps])
    loss = smooth_curve(history.history['loss'][:steps])
    val_loss = smooth_curve(history.history['val_loss'][:steps])
    
    plt.figure(figsize=(6, 4))
    plt.plot(loss, c='#0c7cba', label='Train Loss')
    plt.plot(val_loss, c='#0f9d58', label='Val Loss')
    plt.xticks(range(0, len(loss), 5))
    plt.xlim(0, len(loss))
    plt.title('Train Loss: %.3f, Val Loss: %.3f' % (loss[-1], val_loss[-1]), fontsize=12)
    plt.legend()
    
    plt.figure(figsize=(6, 4))
    plt.plot(acc, c='#0c7cba', label='Train Acc')
    plt.plot(val_acc, c='#0f9d58', label='Val Acc')
    plt.xticks(range(0, len(acc), 5))
    plt.xlim(0, len(acc))
    plt.title('Train Accuracy: %.3f, Val Accuracy: %.3f' % (acc[-1], val_acc[-1]), fontsize=12)
    plt.legend()
    
def deprocess_image(x):
    # normalize tensor: center on 0., ensure std is 0.1
    x -= x.mean()
    x /= (x.std() + 1e-5)
    x *= 0.1

    # clip to [0, 1]
    x += 0.5
    x = np.clip(x, 0, 1)

    # convert to RGB array
    x *= 255
    x = np.clip(x, 0, 255).astype('uint8')
    return x
 
def save_history(history, fn):
    with open(fn, 'wb') as fw:
        pickle.dump(history.history, fw, protocol=2)

def load_history(fn):
    class Temp():
        pass
    history = Temp()
    with open(fn, 'rb') as fr:
        history.history = pickle.load(fr)
    return history

def jitter(img, amount=32):
    ox, oy = np.random.randint(-amount, amount+1, 2)
    return np.roll(np.roll(img, ox, -1), oy, -2), ox, oy

def reverse_jitter(img, ox, oy):
    return np.roll(np.roll(img, -ox, -1), -oy, -2)

def plot_image(img):
    plt.figure(figsize=(6, 6))
    plt.imshow(img)
    plt.axis('off')

def normalize_staining(img):
    """
    Adopted from "Classification of breast cancer histology images using Convolutional Neural Networks",
    Teresa Araújo , Guilherme Aresta, Eduardo Castro, José Rouco, Paulo Aguiar, Catarina Eloy, António Polónia,
    Aurélio Campilho. https://doi.org/10.1371/journal.pone.0177544
    Performs staining normalization.
    # Arguments
        img: Numpy image array.
    # Returns
        Normalized Numpy image array.
    """
    Io = 240
    beta = 0.15
    alpha = 1
    HERef = np.array([[0.5626, 0.2159],
                      [0.7201, 0.8012],
                      [0.4062, 0.5581]])
    maxCRef = np.array([1.9705, 1.0308])

    h, w, c = img.shape
    img = img.reshape(h * w, c)
    OD = -np.log((img.astype("uint16") + 1) / Io)
    ODhat = OD[(OD >= beta).all(axis=1)]
    W, V = np.linalg.eig(np.cov(ODhat, rowvar=False))

    Vec = -V.T[:2][::-1].T  # desnecessario o sinal negativo
    That = np.dot(ODhat, Vec)
    phi = np.arctan2(That[:, 1], That[:, 0])
    minPhi = np.percentile(phi, alpha)
    maxPhi = np.percentile(phi, 100 - alpha)
    vMin = np.dot(Vec, np.array([np.cos(minPhi), np.sin(minPhi)]))
    vMax = np.dot(Vec, np.array([np.cos(maxPhi), np.sin(maxPhi)]))
    if vMin[0] > vMax[0]:
        HE = np.array([vMin, vMax])
    else:
        HE = np.array([vMax, vMin])

    HE = HE.T
    Y = OD.reshape(h * w, c).T

    C = np.linalg.lstsq(HE, Y)
    maxC = np.percentile(C[0], 99, axis=1)

    C = C[0] / maxC[:, None]
    C = C * maxCRef[:, None]
    Inorm = Io * np.exp(-np.dot(HERef, C))
    Inorm = Inorm.T.reshape(h, w, c).clip(0, 255).astype("uint8")

    return Inorm

def process_image(image_file, PATCH_SZ):
    """Extract multiple crops from a single image
    # Arguments
        image_file: Path to image.
    # Yields
        Numpy array of image crops.
    """
    #filename = "/home/llu1/HardDisk/TCGA_HC_image/SVS_Data/aaa8a746-c25c-4775-8724-2b54a261ccfc/TCGA-G3-AAV2-01Z-00-DX1.3ED62AC3-439B-4971-A710-6BEF87BFF173.svs"
    source = openslide.open_slide(image_file)
    downsamples=source.level_downsamples
    [w,h]=source.level_dimensions[0]

    #size1=int(w*(downsamples[0]/downsamples[-1]))
    #size2=int(h*(downsamples[0]/downsamples[-1]))
    #region=np.array(source.read_region((0,0), len(downsamples) - 1, (size1,size2)))
    
    size1=int(w*(downsamples[0]/downsamples[2]))
    size2=int(h*(downsamples[0]/downsamples[2]))
    region=np.array(source.read_region((0,0), 2, (size1,size2)))    
    img = region
    
    source.close()
    
    img = cv2.cvtColor(img, cv2.COLOR_BGR2RGB)
    img_norm = normalize_staining(img)  
    
    #img = cv2.resize(img_norm, None, fx=PATCH_SZ, fy=PATCH_SZ, interpolation=cv2.INTER_CUBIC)
    
    img = cv2.resize(img_norm,(PATCH_SZ, PATCH_SZ), interpolation=cv2.INTER_CUBIC)
    
    return img
    
    
def recursive_glob(root_dir, file_template="*.tif"):
    """Traverse directory recursively. Starting with Python version 3.5, the glob module supports the "**" directive"""

    if sys.version_info[0] * 10 + sys.version_info[1] < 35:
        import fnmatch
        import os
        matches = []
        for root, dirnames, filenames in os.walk(root_dir):
            for filename in fnmatch.filter(filenames, file_template):
                matches.append(os.path.join(root, filename))
        return matches
    else:
        import glob
        return glob.glob(root_dir + "/**/" + file_template, recursive=True)


def ReadFile(PATCH_SZ = 256):
    
    from sklearn.model_selection import train_test_split
    
    INPUT_DIR = "/home/llu/HardDisk/TCGA_HC_image/SVS_Data"
    PREPROCESSED_ROOT = "/home/llu/HardDisk/TCGA_HC_image/results/Feature_extraction_FeatureMapping"

    input_files = recursive_glob(INPUT_DIR, file_template="*.svs")
    
    df = pd.read_csv('/home/llu/HardDisk/TCGA_HC_image/results/HCC_clinical/HCC_image_dimention.csv')
    df = df.dropna()
    #print(df.shape, len(input_files))
    input_files = [input_files[one] for one in df.index.tolist()]
    xy = df['Downsample dim'].tolist()
    xy = [str(i) for i in xy]
    xy = [re.sub('[(|)]', '', i) for i in xy]
    xx = [ int(i.split(', ')[0]) for i in xy]
    yy = [ int(i.split(', ')[1]) for i in xy]
    
    idx = [ i > PATCH_SZ and j > PATCH_SZ for i,j in zip(xx, yy)]
    input_files2 = [input_files[i] for i in range(len(input_files)) if idx[i] ]
    
    print('The total processed files are ', len(input_files2))
    
    arr = np.zeros(shape=(len(input_files2), PATCH_SZ, PATCH_SZ, 3))
    for i, image_file in enumerate(input_files2):
        
        tmp = process_image(image_file, PATCH_SZ)
        print(tmp.shape, tmp.mean())
        arr[i] = tmp
    
    X = arr
    y = [1 if ele.split('/')[-1][13:15] =='01' else 0 for ele in input_files2]
    
    num_classes = 2
    
    x_train, x_test, y_train, y_test = train_test_split(X, y, shuffle=True, test_size=0.33, random_state=42)
    
    print('x_train shape:', x_train.shape)
    print(x_train.shape[0], 'train samples')
    print(x_test.shape[0], 'test samples')


    y_train = keras.utils.to_categorical(y_train, num_classes)
    y_test = keras.utils.to_categorical(y_test, num_classes)
    
    x_train = x_train.astype('float32')
    x_test = x_test.astype('float32')
    x_train /= 255
    x_test /= 255

    print('Using real-time data augmentation.')
    # This will do preprocessing and realtime data augmentation:
    datagen = ImageDataGenerator(
        featurewise_center=False,  # set input mean to 0 over the dataset
        samplewise_center=False,  # set each sample mean to 0
        featurewise_std_normalization=False,  # divide inputs by std of the dataset
        samplewise_std_normalization=False,  # divide each input by its std
        zca_whitening=False,  # apply ZCA whitening
        zca_epsilon=1e-06,  # epsilon for ZCA whitening
        rotation_range=0,  # randomly rotate images in the range (degrees, 0 to 180)
        # randomly shift images horizontally (fraction of total width)
        width_shift_range=0.1,
        # randomly shift images vertically (fraction of total height)
        height_shift_range=0.1,
        shear_range=0.,  # set range for random shear
        zoom_range=0.,  # set range for random zoom
        channel_shift_range=0.,  # set range for random channel shifts
        # set mode for filling points outside the input boundaries
        fill_mode='nearest',
        cval=0.,  # value used for fill_mode = "constant"
        horizontal_flip=True,  # randomly flip images
        vertical_flip=False,  # randomly flip images
        # set rescaling factor (applied before any other transformation)
        rescale=None,
        # set function that will be applied on each input
        preprocessing_function=None,
        # image data format, either "channels_first" or "channels_last"
        data_format=None,
        # fraction of images reserved for validation (strictly between 0 and 1)
        validation_split=0.0)
    
    datagen.fit(x_train)

    model = SimpleConV().Getmodel()
    batch_size = 16
    # Fit the model on the batches generated by datagen.flow().
    history = model.fit_generator(datagen.flow(x_train, y_train, batch_size=batch_size),
                        epochs=300,
                        validation_data=(x_test, y_test),verbose=1)    
    
#    history = model.fit_generator(train_generator, steps_per_epoch=100, epochs=20, 
#                              validation_data=validation_generator, validation_steps=50, verbose=1)
    
    model.save('model.h5')
    save_history(history, 'history.bin')
    
    
    history = load_history('history.bin')
    plot_compare(history)


    
    
    
    
    
    


'''        
from keras.models import Sequential
from keras.layers.core import Flatten, Dense, Dropout
from keras.layers.convolutional import Convolution2D, MaxPooling2D, ZeroPadding2D
from keras.optimizers import SGD
import cv2, numpy as np


class VGG16Regulation:
    
    __name__ = "VGG16Regulation"

    def __init__(self, batch_size=32):
        
        im = cv2.resize(cv2.imread('cat.jpg'), (224, 224)).astype(np.float32)
        im[:,:,0] -= 103.939
        im[:,:,1] -= 116.779
        im[:,:,2] -= 123.68
        im = im.transpose((2,0,1))
        im = np.expand_dims(im, axis=0)        
        
        model = self.VGG_16('vgg16_weights.h5')
        sgd = SGD(lr=0.1, decay=1e-6, momentum=0.9, nesterov=True)
        model.compile(optimizer=sgd, loss='categorical_crossentropy')
        out = model.predict(im)
        print(np.argmax(out))

        #https://github.com/ardendertat/Applied-Deep-Learning-with-Keras/blob/master/notebooks/Part%204%20(GPU)%20-%20Convolutional%20Neural%20Networks.ipynb
 
    def VGG_16(self, weights_path=None):
        model = Sequential()
        model.add(ZeroPadding2D((1,1),input_shape=(3,224,224)))
        model.add(Convolution2D(64, 3, 3, activation='relu'))
        model.add(ZeroPadding2D((1,1)))
        model.add(Convolution2D(64, 3, 3, activation='relu'))
        model.add(MaxPooling2D((2,2), strides=(2,2)))
    
        model.add(ZeroPadding2D((1,1)))
        model.add(Convolution2D(128, 3, 3, activation='relu'))
        model.add(ZeroPadding2D((1,1)))
        model.add(Convolution2D(128, 3, 3, activation='relu'))
        model.add(MaxPooling2D((2,2), strides=(2,2)))
    
        model.add(ZeroPadding2D((1,1)))
        model.add(Convolution2D(256, 3, 3, activation='relu'))
        model.add(ZeroPadding2D((1,1)))
        model.add(Convolution2D(256, 3, 3, activation='relu'))
        model.add(ZeroPadding2D((1,1)))
        model.add(Convolution2D(256, 3, 3, activation='relu'))
        model.add(MaxPooling2D((2,2), strides=(2,2)))
    
        model.add(ZeroPadding2D((1,1)))
        model.add(Convolution2D(512, 3, 3, activation='relu'))
        model.add(ZeroPadding2D((1,1)))
        model.add(Convolution2D(512, 3, 3, activation='relu'))
        model.add(ZeroPadding2D((1,1)))
        model.add(Convolution2D(512, 3, 3, activation='relu'))
        model.add(MaxPooling2D((2,2), strides=(2,2)))
    
        model.add(ZeroPadding2D((1,1)))
        model.add(Convolution2D(512, 3, 3, activation='relu'))
        model.add(ZeroPadding2D((1,1)))
        model.add(Convolution2D(512, 3, 3, activation='relu'))
        model.add(ZeroPadding2D((1,1)))
        model.add(Convolution2D(512, 3, 3, activation='relu'))
        model.add(MaxPooling2D((2,2), strides=(2,2)))
    
        model.add(Flatten())
        model.add(Dense(4096, activation='relu'))
        model.add(Dropout(0.5))
        model.add(Dense(4096, activation='relu'))
        model.add(Dropout(0.5))
        model.add(Dense(1000, activation='softmax'))
    
        if weights_path:
            model.load_weights(weights_path)
    
        return model

    def adddropout():
        
        from keras.applications import VGG16
        from keras.layers import Dropout
        from keras.models import Model
        
        model = VGG16(weights='imagenet')
        
        # Store the fully connected layers
        fc1 = model.layers[-3]
        fc2 = model.layers[-2]
        predictions = model.layers[-1]
        
        # Create the dropout layers
        dropout1 = Dropout(0.85)
        dropout2 = Dropout(0.85)
        
        # Reconnect the layers
        x = dropout1(fc1.output)
        x = fc2(x)
        x = dropout2(x)
        predictors = predictions(x)
        
        # Create a new model
        model2 = Model(input=model.input, output=predictors)


class ResNet:
    __name__ = "ResNet"

    def __init__(self, batch_size=32):
        self.model = ResNet50(include_top=False, weights=None, pooling="avg")
        self.batch_size = batch_size
        self.data_format = K.image_data_format()

    def predict(self, x):
        if self.data_format == "channels_first":
            x = x.transpose(0, 3, 1, 2)
        x = preprocess_resnet(x.astype(K.floatx()))
        return self.model.predict(x, batch_size=self.batch_size)


class Inception:
    __name__ = "Inception"

    def __init__(self, batch_size=32):
        self.model = InceptionV3(include_top=False, weights=None, pooling="avg")
        self.batch_size = batch_size
        self.data_format = K.image_data_format()

    def predict(self, x):
        if self.data_format == "channels_first":
            x = x.transpose(0, 3, 1, 2)
        x = preprocess_inception(x.astype(K.floatx()))
        return self.model.predict(x, batch_size=self.batch_size)


class VGG:
    __name__ = "VGG"

    def __init__(self, batch_size=32):
        model = VGG16(include_top=False, weights=None, pooling="avg")
        x2 = GlobalAveragePooling2D()(model.get_layer("block2_conv2").output)  # 128
        x3 = GlobalAveragePooling2D()(model.get_layer("block3_conv3").output)  # 256
        x4 = GlobalAveragePooling2D()(model.get_layer("block4_conv3").output)  # 512
        x5 = GlobalAveragePooling2D()(model.get_layer("block5_conv3").output)  # 512
        x = Concatenate()([x2, x3, x4, x5])
        self.model = Model(inputs=model.input, outputs=x)
        self.batch_size = batch_size
        self.data_format = K.image_data_format()

    def predict(self, x):
        if self.data_format == "channels_first":
            x = x.transpose(0, 3, 1, 2)
        x = preprocess_vgg(x.astype(K.floatx()))
        return self.model.predict(x, batch_size=self.batch_size)


if __name__ == "__main__":
    img_path = "data/elephant.jpg"
    img = image.load_img(img_path, target_size=(299, 299))
    x = image.img_to_array(img)
    x = np.expand_dims(x, axis=0)
    x = preprocess_inception(x)

    model = InceptionV3()
    preds = model.predict(x)
    # decode the results into a list of tuples (class, description, probability)
    # (one such list for each sample in the batch)
    print("Predicted:", decode_predictions(preds, top=3)[0])
    # Predicted: [('n02504013', 'Indian_elephant', 0.78864819), ('n01871265', 'tusker', 0.029346621), ('n02504458', 'African_elephant', 0.01768155)]
    
    
'''
