# Supplementary material for: Prognostic analysis of histopathological images using pre-trained convolutional neural networks: application to hepatocellular carcinoma
Source: PeerJ. 2020 Mar 12;8:e8668. doi: 10.7717/peerj.8668 (PMC7073245; doi:10.7717/peerj.8668)
Supplement: Supplemental Information 7 [file peerj-08-8668-s007.zip › HCCImageCode/test.ipynb]

# %% [code]
#https://machinelearningmastery.com/use-word-embedding-layers-deep-learning-keras/

# %% [code]


# %% [code]
#https://guillaumegenthial.github.io/sequence-to-sequence.html

# %% [code]

from keras.applications.resnet50 import ResNet50, preprocess_input as preprocess_resnet, decode_predictions
from keras.applications.inception_v3 import InceptionV3, preprocess_input as preprocess_inception
from keras.applications.vgg16 import VGG16, preprocess_input as preprocess_vgg
from keras.preprocessing import image
from keras import backend as K
from keras.models import Model
from keras.layers import GlobalAveragePooling2D, Concatenate
import numpy as np

import matplotlib.pyplot as plt
plt.style.use('ggplot')
import pandas as pd
import numpy as np
import seaborn as sns
import warnings
import os
import pickle

import os
os.chdir("/home/llu/HardDisk/Bitbucket/HCC_image/results/image_features")
###Visualizing Feature Maps

img_path = '/home/ardend/code/applied_deep_learning/data/cats_and_dogs_small/train/cats/cat.54.jpg'

file_path = '/home/llu/HardDisk/TCGA_HC_image/results/Feature_extraction_FeatureMapping/VGG-0.5-256/TCGA-W5-AA2U-01Z-00-DX1.156F2419-5D8B-410C-B1CA-20F60602A5BA_FM.npy'
data = np.load(file_path)
print(data.shape)

#img = image.load_img(data, target_size=(256, 256))
#img_tensor = image.img_to_array(img)
#img_tensor = np.expand_dims(img_tensor, axis=0)

sample = "TCGA-W5-AA2U-01"
index = 5

for index in range(20):

    img_tensor = data[index, :]

    #fig = plt.gcf()

    plt.imshow(img_tensor, cmap='viridis')
    plt.axis('off')
    #plt.show()
    #plt.draw()

    plt.savefig("Rawimage_" + sample + "_" + str(index) + ".pdf")

# %% [code]

sample = "TCGA-W5-AA2U-01"
index = 5

for index in range(20):

    img_tensor = data[index, :]

    #fig = plt.gcf()

    plt.imshow(img_tensor, cmap='viridis')
    plt.axis('off')
    #plt.show()
    #plt.draw()

    plt.savefig("Rawimage_" + sample + "_" + str(index) + ".pdf")
    

    img_tensor = img_tensor / 255

    img_tensor = np.expand_dims(img_tensor, axis=0)
    print(img_tensor.shape)


    vgg = VGG16(weights='imagenet', include_top=False)
    vgg.summary()


    # Extracts the outputs of the top 8 layers:
    layer_outputs = [layer.output for layer in vgg.layers if 'conv1' in layer.name]
    activation_model = Model(inputs=vgg.input, outputs=layer_outputs)
    intermediate_activations = activation_model.predict(img_tensor)

    first_layer_activation = intermediate_activations[0]


    #plt.imshow(first_layer_activation[0, :, :, 19], cmap='viridis')
    #plt.axis('off')
    #plt.show()

    layer_names = ['block1_conv1', 'block2_conv1', 'block3_conv1', 'block4_conv1', 'block5_conv1']

    layer_outputs = [layer.output for layer in vgg.layers if layer.name in layer_names]
    activation_model = Model(inputs=vgg.input, outputs=layer_outputs)
    intermediate_activations = activation_model.predict(img_tensor)

    images_per_row = 8
    max_images = 8
    # Now let's display our feature maps
    for layer_name, layer_activation in zip(layer_names, intermediate_activations):
        # This is the number of features in the feature map
        n_features = layer_activation.shape[-1]
        n_features = min(n_features, max_images)

        # The feature map has shape (1, size, size, n_features)
        size = layer_activation.shape[1]

        # We will tile the activation channels in this matrix
        n_cols = n_features // images_per_row
        display_grid = np.zeros((size * n_cols, images_per_row * size))

        # We'll tile each filter into this big horizontal grid
        for col in range(n_cols):
            for row in range(images_per_row):
                channel_image = layer_activation[0,
                                                 :, :,
                                                 col * images_per_row + row]
                # Post-process the feature to make it visually palatable
                channel_image -= channel_image.mean()
                channel_image /= channel_image.std()
                channel_image *= 64
                channel_image += 128
                channel_image = np.clip(channel_image, 0, 255).astype('uint8')
                display_grid[col * size : (col + 1) * size,
                             row * size : (row + 1) * size] = channel_image

        # Display the grid
        scale = 2. / size
        #plt.figure(figsize=(scale * display_grid.shape[1],
        #                    scale * display_grid.shape[0]))
        plt.axis('off')
        plt.title(layer_name)
        plt.grid(False)
        plt.imshow(display_grid, aspect='auto', cmap='viridis')

    #plt.show()

    plt.savefig("Blockimage_" + sample + "_" + str(index) + ".pdf")


# %% [code]
scale * display_grid.shape[1]
scale * display_grid.shape[0]

sample = "TCGA-W5-AA2U-01"
index = 11

img_tensor = data[index, :]

plt.imshow(img_tensor, cmap='viridis')
plt.axis('off')
plt.show()

#plt.savefig("Rawimage_" + sample + "_" + str(index) + ".pdf")

# %% [code]


img_tensor = img_tensor / 255

img_tensor = np.expand_dims(img_tensor, axis=0)
print(img_tensor.shape)


vgg = VGG16(weights='imagenet', include_top=False)
vgg.summary()


# Extracts the outputs of the top 8 layers:
layer_outputs = [layer.output for layer in vgg.layers if 'conv1' in layer.name]
activation_model = Model(inputs=vgg.input, outputs=layer_outputs)
intermediate_activations = activation_model.predict(img_tensor)

first_layer_activation = intermediate_activations[0]


#plt.imshow(first_layer_activation[0, :, :, 19], cmap='viridis')
#plt.axis('off')
#plt.show()

layer_names = ['block1_conv1', 'block2_conv1', 'block3_conv1', 'block4_conv1', 'block5_conv1']

layer_outputs = [layer.output for layer in vgg.layers if layer.name in layer_names]
activation_model = Model(inputs=vgg.input, outputs=layer_outputs)
intermediate_activations = activation_model.predict(img_tensor)

images_per_row = 8
max_images = 8
# Now let's display our feature maps


for layer_name, layer_activation in zip(layer_names, intermediate_activations):
    # This is the number of features in the feature map
    n_features = layer_activation.shape[-1]
    n_features = min(n_features, max_images)

    # The feature map has shape (1, size, size, n_features)
    size = layer_activation.shape[1]

    # We will tile the activation channels in this matrix
    n_cols = n_features // images_per_row
    display_grid = np.zeros((size * n_cols, images_per_row * size))

    # We'll tile each filter into this big horizontal grid
    for col in range(n_cols):
        for row in range(images_per_row):
            channel_image = layer_activation[0,
                                             :, :,
                                             col * images_per_row + row]
            # Post-process the feature to make it visually palatable
            channel_image -= channel_image.mean()
            channel_image /= channel_image.std()
            channel_image *= 64
            channel_image += 128
            channel_image = np.clip(channel_image, 0, 255).astype('uint8')
            display_grid[col * size : (col + 1) * size,
                         row * size : (row + 1) * size] = channel_image

    # Display the grid
    scale = 2. / size
    plt.figure(figsize=(scale * display_grid.shape[1],
                        scale * display_grid.shape[0]))
    plt.axis('off')
    plt.title(layer_name)
    plt.grid(False)
    plt.imshow(display_grid, aspect='auto', cmap='viridis')
    
#plt.show()

fig.savefig("Blockimage_" + sample + "_" + str(index) + ".pdf")
plt.close(fig)

# %% [code]
os.getcwd()

# %% [code]
## plot the training process


# %% [code]


history = load_history('/home/llu/HardDisk/Bitbucket/HCC_image/results/history_256.bin')
plot_compare(history)

# %% [code]
steps = -1
history = load_history('/home/llu/HardDisk/Bitbucket/HCC_image/results/history_256.bin')

acc = smooth_curve(history.history['acc'][:steps])
val_acc = smooth_curve(history.history['val_acc'][:steps])
loss = smooth_curve(history.history['loss'][:steps])
val_loss = smooth_curve(history.history['val_loss'][:steps])

max(val_acc)


# %% [code]
def smooth_curve(points, factor=0.8):
    smoothed = []
    for point in points:
        if smoothed:
            previous = smoothed[-1]
            smoothed.append(previous * factor + point * (1 - factor))
        else:
            smoothed.append(point)
    return smoothed

def plot_compare(history, steps=-1):
    if steps < 0:
        steps = len(history.history['acc'])
    acc = smooth_curve(history.history['acc'][:steps])
    val_acc = smooth_curve(history.history['val_acc'][:steps])
    loss = smooth_curve(history.history['loss'][:steps])
    val_loss = smooth_curve(history.history['val_loss'][:steps])
    
    plt.figure(figsize=(10, 8))
    
    plt.subplot(2, 1, 1)
    
    plt.plot(loss, c='#0c7cba', label='Train Loss')
    plt.plot(val_loss, c='#0f9d58', label='Val Loss')
    plt.xticks(range(0, len(loss), 10), rotation=90)
    plt.xlim(0, len(loss))
    plt.title('Last Epoch - Train Loss: %.3f, Val Loss: %.3f' % (loss[-1], val_loss[-1]), fontsize=12)
    plt.legend()
    
    
    plt.subplot(2, 1, 2)
    
    #plt.figure(figsize=(6, 4))
    plt.plot(acc, c='#0c7cba', label='Train Acc')
    plt.plot(val_acc, c='#0f9d58', label='Val Acc')
    plt.xticks(range(0, len(acc), 10), rotation=90)
    plt.xlim(0, len(acc))
    plt.title('Last Epoch - Train Accuracy: %.3f, Val Accuracy: %.3f' % (acc[-1], val_acc[-1]), fontsize=12)
    plt.legend()
    
    SMALL_SIZE = 12
    MEDIUM_SIZE = 20
    BIGGER_SIZE = 24

    plt.rc('font', size=SMALL_SIZE)          # controls default text sizes
    plt.rc('axes', titlesize=SMALL_SIZE)     # fontsize of the axes title
    plt.rc('axes', labelsize=MEDIUM_SIZE)    # fontsize of the x and y labels
    plt.rc('xtick', labelsize=SMALL_SIZE)    # fontsize of the tick labels
    plt.rc('ytick', labelsize=SMALL_SIZE)    # fontsize of the tick labels
    plt.rc('legend', fontsize=SMALL_SIZE)    # legend fontsize
    plt.rc('figure', titlesize=BIGGER_SIZE)  # fontsize of the figure title
    
    
    plt.tight_layout()
    plt.savefig("training.pdf")
    
    
def deprocess_image(x):
    # normalize tensor: center on 0., ensure std is 0.1
    x -= x.mean()
    x /= (x.std() + 1e-5)
    x *= 0.1

    # clip to [0, 1]
    x += 0.5
    x = np.clip(x, 0, 1)

    # convert to RGB array
    x *= 255
    x = np.clip(x, 0, 255).astype('uint8')
    return x
 
def save_history(history, fn):
    with open(fn, 'wb') as fw:
        pickle.dump(history.history, fw, protocol=2)

def load_history(fn):
    class Temp():
        pass
    history = Temp()
    with open(fn, 'rb') as fr:
        history.history = pickle.load(fr)
    return history

def jitter(img, amount=32):
    ox, oy = np.random.randint(-amount, amount+1, 2)
    return np.roll(np.roll(img, ox, -1), oy, -2), ox, oy

def reverse_jitter(img, ox, oy):
    return np.roll(np.roll(img, -ox, -1), -oy, -2)

def plot_image(img):
    plt.figure(figsize=(6, 6))
    plt.imshow(img)
    plt.axis('off')

# %% [code]
import os
os.getcwd()

# %% [code]
SimpleConV().Getmodel()

# %% [code]
from keras.applications.resnet50 import ResNet50, preprocess_input as preprocess_resnet, decode_predictions
from keras.applications.inception_v3 import InceptionV3, preprocess_input as preprocess_inception
from keras.applications.vgg16 import VGG16, preprocess_input as preprocess_vgg
from keras.preprocessing import image
from keras import backend as K
from keras.models import Model
from keras.layers import GlobalAveragePooling2D, Concatenate
import numpy as np
from keras.models import Model, Sequential, load_model
from keras.layers import Dense, Input, Conv2D, MaxPooling2D, Flatten, Dropout
from keras.datasets import mnist
from keras.optimizers import Adam
from keras.preprocessing import image
from keras.applications import VGG16
from keras.preprocessing.image import ImageDataGenerator
from keras.callbacks import EarlyStopping
from keras import backend as K
from keras import activations

import openslide
import cv2
import sys
import matplotlib.pyplot as plt
plt.style.use('ggplot')
import pandas as pd
import numpy as np
import seaborn as sns
import warnings
import os
import pickle
import re


class SimpleConV():
    
    __name__ = "SimpleConV"

    def Getmodel(self, batch_size=16):
    
        model = Sequential()
        model.add(Conv2D(32, (3, 3), activation='relu', padding='same', name='conv_1', 
                         input_shape=(256, 256, 3)))
        model.add(MaxPooling2D((2, 2), name='maxpool_1'))
        model.add(Conv2D(64, (3, 3), activation='relu', padding='same', name='conv_2'))
        model.add(MaxPooling2D((2, 2), name='maxpool_2'))
        model.add(Conv2D(128, (3, 3), activation='relu', padding='same', name='conv_3'))
        model.add(MaxPooling2D((2, 2), name='maxpool_3'))
        model.add(Conv2D(128, (3, 3), activation='relu', padding='same', name='conv_4'))
        model.add(MaxPooling2D((2, 2), name='maxpool_4'))
        model.add(Flatten())
        model.add(Dropout(0.5))
        model.add(Dense(512, activation='relu', name='dense_1'))
        model.add(Dense(128, activation='relu', name='dense_2'))
        model.add(Dense(2, activation='sigmoid', name='output'))
        
        model.compile(optimizer='adam', loss='binary_crossentropy', metrics=['accuracy'])
        
        model.summary()

#        model.fit(features_for_train_data, y_train,
#                  nb_epoch=80,
#                  batch_size=32,
#                  validation_data=(features_for_test_data, y_val))
#        
#        model.compile(optimizer='adam',
#                    loss='sparse_categorical_crossentropy',
#                    metrics=['accuracy'])
#        
#        model.summary()
    
        return model

# %% [code]


# %% [code]
## add alexnet pre-trained


# %% [code]
from keras.applications.resnet50 import ResNet50


# %% [code]
import keras_applications


# %% [code]
from keras_applications.resnext import ResNeXt50
from keras_applications.resnext import ResNeXt101

# %% [code]
import keras

keras.__version__


# %% [code]
model = ResNeXt50(include_top=False, weights='imagenet', pooling="avg")

# %% [code]
