# Supplementary material for: Prognostic analysis of histopathological images using pre-trained convolutional neural networks: application to hepatocellular carcinoma
Source: PeerJ. 2020 Mar 12;8:e8668. doi: 10.7717/peerj.8668 (PMC7073245; doi:10.7717/peerj.8668)
Supplement: Supplemental Information 7 [file peerj-08-8668-s007.zip › HCCImageCode/test2_image.ipynb]

# %% [code]


# %% [code]


# %% [code]


# %% [code]


# %% [code]
dirs = ["VGG-0.5-512", "ResNet-0.5-512", "ResNet-0.5-512"]
for one in dirs:
    allfiles = os.listdir(one)[:2]
    for file in allfiles:
        data = np.load(one + "/" + file, mmap_mode='r')
        print(one, data.shape)    


# %% [code]
import matplotlib.pyplot as plt
%matplotlib inline  
from openslide.deepzoom import DeepZoomGenerator

print(data.shape)

fig=plt.figure(figsize=(18, 16), dpi= 80, facecolor='w', edgecolor='k')

plt.imshow(data)

# %% [code]
#T-SNE plot
import numpy as np
import matplotlib.pyplot as plt

from matplotlib.ticker import NullFormatter
from sklearn import manifold, datasets
from time import time

n_samples = 50
n_components = 2
(fig, subplots) = plt.subplots(3, 5, figsize=(15, 8))
perplexities = [5, 10, 15, 30]

X, y = datasets.make_circles(n_samples=n_samples, factor=.5, noise=.05)
X = data
y = y[:50]

red = y == 0
green = y == 1

ax = subplots[0][0]
ax.scatter(X[red, 0], X[red, 1], c="r")
ax.scatter(X[green, 0], X[green, 1], c="g")
ax.xaxis.set_major_formatter(NullFormatter())
ax.yaxis.set_major_formatter(NullFormatter())
plt.axis('tight')

for i, perplexity in enumerate(perplexities):
    ax = subplots[0][i + 1]

    t0 = time()
    tsne = manifold.TSNE(n_components=n_components, init='random',
                         random_state=0, perplexity=perplexity)
    Y = tsne.fit_transform(X)
    t1 = time()
    print("circles, perplexity=%d in %.2g sec" % (perplexity, t1 - t0))
    ax.set_title("Perplexity=%d" % perplexity)
    ax.scatter(Y[red, 0], Y[red, 1], c="r")
    ax.scatter(Y[green, 0], Y[green, 1], c="g")
    ax.xaxis.set_major_formatter(NullFormatter())
    ax.yaxis.set_major_formatter(NullFormatter())
    ax.axis('tight')


# %% [code]
df_tsne = df.loc[rndperm[:n_sne],:].copy()
df_tsne['x-tsne'] = tsne_results[:,0]
df_tsne['y-tsne'] = tsne_results[:,1]

chart = ggplot(df_tsne, aes(x='x-tsne', y='y-tsne', color='label') ) \
        + geom_point(size=70,alpha=0.1) \
        + ggtitle("tSNE dimensions colored by digit")
chart

# %% [code]


# %% [code]
# count image shape
import os
import openslide
import pandas as pd
import numpy as np
from openslide.deepzoom import DeepZoomGenerator

svspath = '/home/llu1/HardDisk/TCGA_HC_image/' + 'SVS_Data/'
allfiles = os.listdir(svspath)
df = pd.DataFrame(index = range(len(allfiles)), columns = ['TCGA number', 'SVS code', 'Level', 'Level dim', 'Downsample dim', 'Tiles', 'Tile dim'])
for i in range(len(allfiles)):
    if i == 761:
        continue
    
    code = allfiles[i]
    #code = 'fa5919e4-2398-483a-ae51-f667646e1e3c'
    #print(os.listdir('SVS_Data/fa5919e4-2398-483a-ae51-f667646e1e3c'))
    one = os.listdir(svspath + code)
    one = [ n for n in one if 'svs' in n]     
    filename = svspath + code + '/' + one[0]
    test = openslide.open_slide(filename)
    
    downsamples=test.level_downsamples
    [w,h]=test.level_dimensions[0]

    print("Print the sample order " + str(i))
    print(downsamples)
    print(test.level_dimensions)
    
    if len(downsamples) < 3:
        continue
    
    
    size1=int(w*(downsamples[0]/downsamples[2]))
    size2=int(h*(downsamples[0]/downsamples[2]))
    region=np.array(test.read_region((0,0), 2, (size1,size2)))
    img = region
    print(size1, size2, img.shape)
    
    tiles = DeepZoomGenerator(test)
    #print(tiles.level_count, tiles.level_tiles, tiles.level_dimensions)
    dim = tiles.level_dimensions[-1]
    level = tiles.level_count
    tile = tiles.level_tiles[-1]
    tile_count = tiles.tile_count
    test.close()
    
    #print(str(dim), str((size1,size2)))
    df.iloc[i, :] = [one, code, level, str(dim), str((size1,size2)), tile_count, tile]

print(df.shape)


# %% [code]
print(df.shape)
print(df.head())


os.chdir('/home/llu1/HardDisk/TCGA_HC_image/results/HCC_clinical')
df.to_csv('HCC_image_dimention.csv')


df = df.dropna()
 

# %% [code]
print(df.shape)
column = df['Level dim'].tolist()
xy = column

#xy = [str(i) for i in xy]

xy = [re.sub('[(|)]', '', i) for i in xy]

#print(xy[isnull(xy)])
#[ int(i.split(', ')[0]) for i in xy]

#[i for i in xy]


# %% [code]
import re
import numpy as np
from scipy.stats import iqr
##process x and y pixel

def obtain_pp(column = df['Level dim'].tolist()):

    xy = column
    #print(xy[:5])
    
    xy = [str(i) for i in xy]
    #xy = [i.replace('()', '') for i in xy]
    xy = [re.sub('[(|)]', '', i) for i in xy]
    xx = [ int(i.split(', ')[0]) for i in xy]
    yy = [ int(i.split(', ')[1]) for i in xy]
    #xx = iqr(np.array(xx))
    print([np.max(xx), np.min(xx), np.median(xx), np.mean(xx)])
    print([np.max(yy), np.min(yy), np.median(yy), np.mean(yy)])
    
    return(xx, yy)

xx1, yy1 = obtain_pp(column = df['Level dim'].tolist())
xx2, yy2 = obtain_pp(column = df['Downsample dim'].tolist())


# %% [code]
import matplotlib.pyplot as plt
import seaborn as sns
sns.set(style="ticks")

%matplotlib inline 

ax = plt.subplot(211)

ax.scatter(xx1, yy1, c=df['Level'].tolist())
#ax.legend(df['Level'].tolist())
ax.set_ylabel("y pixels")
ax.set_xlabel("x pixels")

ax = plt.subplot(212)
ax.scatter(xx2, yy2, c=df['Level'].tolist())
ax.legend(df['Level'].tolist())
ax.set_ylabel("y pixels Down")
ax.set_xlabel("x pixels Down")

plt.tight_layout()
plt.show()
    
plt.savefig("image_downsample.pdf")   # save the figure to file
plt.close()    # close the figure

# %% [code]
