# Supplementary material for: Prognostic analysis of histopathological images using pre-trained convolutional neural networks: application to hepatocellular carcinoma
Source: PeerJ. 2020 Mar 12;8:e8668. doi: 10.7717/peerj.8668 (PMC7073245; doi:10.7717/peerj.8668)
Supplement: Supplemental Information 7 [file peerj-08-8668-s007.zip › HCCImageCode/models_visualCAMandFeatures.py]

#!/usr/bin/env python3
"""Implement several encoder classes"""

from keras.applications.resnet50 import ResNet50, preprocess_input as preprocess_resnet, decode_predictions
from keras.applications.inception_v3 import InceptionV3, preprocess_input as preprocess_inception
from keras.applications.vgg16 import VGG16, preprocess_input as preprocess_vgg
from keras.preprocessing import image
from keras import backend as K
from keras.models import Model
from keras.layers import GlobalAveragePooling2D, Concatenate
import numpy as np

import matplotlib.pyplot as plt
plt.style.use('ggplot')
import pandas as pd
import numpy as np
import seaborn as sns
import warnings
import os
import pickle

import os
os.chdir("/home/llu/HardDisk/Bitbucket/HCC_image/results/image_features")
###Visualizing Feature Maps

img_path = '/home/ardend/code/applied_deep_learning/data/cats_and_dogs_small/train/cats/cat.54.jpg'

file_path = '/home/llu/HardDisk/TCGA_HC_image/results/Feature_extraction_FeatureMapping/VGG-0.5-256/TCGA-W5-AA2U-01Z-00-DX1.156F2419-5D8B-410C-B1CA-20F60602A5BA_FM.npy'
data = np.load(file_path)
print(data.shape)

#img = image.load_img(data, target_size=(256, 256))
#img_tensor = image.img_to_array(img)
#img_tensor = np.expand_dims(img_tensor, axis=0)

sample = "TCGA-W5-AA2U-01"
index = 5

img_tensor = data[index, :]

plt.imshow(img_tensor, cmap='viridis')
plt.axis('off')
plt.show()

plt.savefig("Rawimage_" + sample + "_" + str(index) + ".pdf")

img_tensor = img_tensor / 255

img_tensor = np.expand_dims(img_tensor, axis=0)
print(img_tensor.shape)


vgg = VGG16(weights='imagenet', include_top=False)
vgg.summary()


# Extracts the outputs of the top 8 layers:
layer_outputs = [layer.output for layer in vgg.layers if 'conv1' in layer.name]
activation_model = Model(inputs=vgg.input, outputs=layer_outputs)
intermediate_activations = activation_model.predict(img_tensor)

first_layer_activation = intermediate_activations[0]


plt.imshow(first_layer_activation[0, :, :, 19], cmap='viridis')
plt.axis('off')
plt.show()

layer_names = ['block1_conv1', 'block2_conv1', 'block3_conv1', 'block4_conv1', 'block5_conv1']

layer_outputs = [layer.output for layer in vgg.layers if layer.name in layer_names]
activation_model = Model(inputs=vgg.input, outputs=layer_outputs)
intermediate_activations = activation_model.predict(img_tensor)

images_per_row = 8
max_images = 8
# Now let's display our feature maps
for layer_name, layer_activation in zip(layer_names, intermediate_activations):
    # This is the number of features in the feature map
    n_features = layer_activation.shape[-1]
    n_features = min(n_features, max_images)

    # The feature map has shape (1, size, size, n_features)
    size = layer_activation.shape[1]

    # We will tile the activation channels in this matrix
    n_cols = n_features // images_per_row
    display_grid = np.zeros((size * n_cols, images_per_row * size))

    # We'll tile each filter into this big horizontal grid
    for col in range(n_cols):
        for row in range(images_per_row):
            channel_image = layer_activation[0,
                                             :, :,
                                             col * images_per_row + row]
            # Post-process the feature to make it visually palatable
            channel_image -= channel_image.mean()
            channel_image /= channel_image.std()
            channel_image *= 64
            channel_image += 128
            channel_image = np.clip(channel_image, 0, 255).astype('uint8')
            display_grid[col * size : (col + 1) * size,
                         row * size : (row + 1) * size] = channel_image

    # Display the grid
    scale = 2. / size
    plt.figure(figsize=(scale * display_grid.shape[1],
                        scale * display_grid.shape[0]))
    plt.axis('off')
    plt.title(layer_name)
    plt.grid(False)
    plt.imshow(display_grid, aspect='auto', cmap='viridis')
    
plt.show()

plt.savefig("Blockimage_" + sample + "_" + str(index) + ".pdf")


# https://github.com/raghakot/keras-vis
## + attention and Attention Maps


'''
###CAM
from keras.applications.vgg16 import VGG16
model = VGG16()

model = load_model()
#original_img = cv2.imread(img_path, 1)

original_img = data[0, :]
width, height, _ = original_img.shape

#Reshape to the network input shape (3, w, h).
img = np.array([np.transpose(np.float32(original_img), (2, 0, 1))])

#Get the 512 input weights to the softmax.
class_weights = model.layers[-1].get_weights()[0]
final_conv_layer = get_output_layer(model, "conv5_3")
get_output = K.function([model.layers[0].input], [final_conv_layer.output, model.layers[-1].output])
[conv_outputs, predictions] = get_output([img])
conv_outputs = conv_outputs[0, :, :, :]

#Create the class activation map.
cam = np.zeros(dtype = np.float32, shape = conv_outputs.shape[1:3])
for i, w in enumerate(class_weights[:, 1]):
        cam += w * conv_outputs[i, :, :]
        
print("predictions", predictions)
cam /= np.max(cam)
cam = cv2.resize(cam, (height, width))
heatmap = cv2.applyColorMap(np.uint8(255*cam), cv2.COLORMAP_JET)
heatmap[np.where(cam < 0.2)] = 0
img = heatmap*0.5 + original_img
cv2.imwrite(output_path, img)


from keras.models import Sequential
from keras.layers import Convolution2D, ZeroPadding2D, MaxPooling2D
from keras.layers.core import Flatten, Dense, Dropout, Lambda
from keras import backend as K
import h5py
from keras.optimizers import SGD    
    
def global_average_pooling(x):
    return K.mean(x, axis = (2, 3))

def global_average_pooling_shape(input_shape):
    return input_shape[0:2]

def VGG16_convolutions():
    model = Sequential()
    model.add(ZeroPadding2D((1,1),input_shape=(3,150,150)))
    model.add(Convolution2D(64, 3, 3, activation='relu', name='conv1_1'))
    model.add(ZeroPadding2D((1, 1)))
    model.add(Convolution2D(64, 3, 3, activation='relu', name='conv1_2'))
    model.add(MaxPooling2D((2, 2), strides=(2, 2)))

    model.add(ZeroPadding2D((1, 1)))
    model.add(Convolution2D(128, 3, 3, activation='relu', name='conv2_1'))
    model.add(ZeroPadding2D((1, 1)))
    model.add(Convolution2D(128, 3, 3, activation='relu', name='conv2_2'))
    model.add(MaxPooling2D((2, 2), strides=(2, 2)))

    model.add(ZeroPadding2D((1, 1)))
    model.add(Convolution2D(256, 3, 3, activation='relu', name='conv3_1'))
    model.add(ZeroPadding2D((1, 1)))
    model.add(Convolution2D(256, 3, 3, activation='relu', name='conv3_2'))
    model.add(ZeroPadding2D((1, 1)))
    model.add(Convolution2D(256, 3, 3, activation='relu', name='conv3_3'))
    model.add(MaxPooling2D((2, 2), strides=(2, 2)))

    model.add(ZeroPadding2D((1, 1)))
    model.add(Convolution2D(512, 3, 3, activation='relu', name='conv4_1'))
    model.add(ZeroPadding2D((1, 1)))
    model.add(Convolution2D(512, 3, 3, activation='relu', name='conv4_2'))
    model.add(ZeroPadding2D((1, 1)))
    model.add(Convolution2D(512, 3, 3, activation='relu', name='conv4_3'))
    model.add(MaxPooling2D((2, 2), strides=(2, 2)))

    model.add(ZeroPadding2D((1, 1)))
    model.add(Convolution2D(512, 3, 3, activation='relu', name='conv5_1'))
    model.add(ZeroPadding2D((1, 1)))
    model.add(Convolution2D(512, 3, 3, activation='relu', name='conv5_2'))
    model.add(ZeroPadding2D((1, 1)))
    model.add(Convolution2D(512, 3, 3, activation='relu', name='conv5_3'))
    return model


def get_model():
    model = VGG16_convolutions()

    model = load_model_weights(model, "vgg16_weights.h5")
    
    model.add(Lambda(global_average_pooling, 
              output_shape=global_average_pooling_shape))
    model.add(Dense(2, activation = 'softmax', init='uniform'))
    sgd = SGD(lr=0.01, decay=1e-6, momentum=0.5, nesterov=True)
    model.compile(loss = 'categorical_crossentropy', optimizer = sgd, metrics=['accuracy'])
    return model    
    
def load_model_weights(model, weights_path):
    
    #print 'Loading model.'
    f = h5py.File(weights_path)
    for k in range(f.attrs['nb_layers']):
        if k >= len(model.layers):
            # we don't look at the last (fully-connected) layers in the savefile
            break
        g = f['layer_{}'.format(k)]
        weights = [g['param_{}'.format(p)] for p in range(g.attrs['nb_params'])]
        model.layers[k].set_weights(weights)
        model.layers[k].trainable = False
    f.close()
    #print 'Model loaded.'
    return model

def get_output_layer(model, layer_name):
    # get the symbolic outputs of each "key" layer (we gave them unique names).
    layer_dict = dict([(layer.name, layer) for layer in model.layers])
    layer = layer_dict[layer_name]
    return layer    
    
    
'''    
    
    
    
    
    
    
