# Supplementary material for: Prognostic analysis of histopathological images using pre-trained convolutional neural networks: application to hepatocellular carcinoma
Source: PeerJ. 2020 Mar 12;8:e8668. doi: 10.7717/peerj.8668 (PMC7073245; doi:10.7717/peerj.8668)
Supplement: Supplemental Information 7 [file peerj-08-8668-s007.zip › HCCImageCode/src/R/DE_IPL.R]

library(limma)
IPL_DE <- function(X, Y){
    
    
    #exprs <- t(X)
    exprs <- t(X)
    design <- data.frame("Case" = as.numeric(as.character(Y)), "Control" = 1-as.numeric(as.character(Y)) )
    fit <- lmFit(exprs, design)
    cont.matrix <- makeContrasts(compare="Case-Control",levels=design)
    fit2  <- contrasts.fit(fit, cont.matrix)
    #print("Test if success")
    ###limma B -statistics
    fit21  <- eBayes(fit2)
    #print(fit21)
    #print(head(fit21$lods))
    #print(head(rownames(fit21$lods)))
    de <- topTable(fit21, number = nrow(exprs), adjust.method = "BH")
    #de <- data.frame(de, stringsAsFactors = F)
    newde <- de[rownames(exprs), ]
    #de <- de[order(de$B, decreasing = T), ]
    #print(newde)
    #print(head(sort(newde$B, decreasing = T)))
    #DEfile = newde[newde$adj.P.Val < 0.05, ]
    newde <- cbind("Samples"= rownames(newde), newde)
    
    return(newde)
} 

########pathway subgroup DE analysis
setwd("/home/llu/HardDisk/TCGA_HC_image/results/DE_pathways")

path1 <- read.table(paste0("../RNA_seq_data/", "inferredPathwayLevels_RNAseq.txt"), head = T, sep = "\t", row.names = 1)
path1 = t(path1)
path1 = path1[, apply(path1, 2, var) > 0]
rownames(path1) = gsub("\\.", "-", rownames(path1))
dim(path1)
    
path2 <- read.csv(paste0("../RNA_seq_data/", "inferredPathwayLevels_RNAseq_copynumber.txt"), head = T, sep = "\t", row.names = 1)
path2 = t(path2)
path2 = path2[, apply(path2, 2, var) > 0]
rownames(path2) = gsub("\\.", "-", rownames(path2))
dim(path2)


##subgroups
clustering <- '../Clustering/All_Clustering_count_all.csv'
clustering <- read.csv(clustering, header = T, stringsAsFactors = F)
clustering <- clustering[clustering$DataSet != "DataSet", ]
colnames(clustering)
clustering <- clustering[clustering$DataUse != "All", ]


models <- c("VGG", "Inception", "ResNet")
crops <- c(256, 512)

#DE count
out = data.frame(matrix(0, 12, 5), stringsAsFactors = F)
colnames(out) <- c("model", "crop", "DataUse", "DE number RNA_Seq", "DE number RNA_Seq CopyNumber")

out$model <- rep(models, each = 4)
out$crop <- rep(crops, 6)
out$DataUse <- rep(c("Intersection","Intersection", "Union", "Union"), 3)


for(aa in unique(clustering$DataSet)){ #3
    for(ii in unique(clustering$Crop_size)){ # 2
        for(bb in unique(clustering$DataUse)){ # 3
    
            labels = clustering[clustering$DataSet == aa & clustering$Crop_size == ii & clustering$DataUse == bb & clustering$Kmean_n == 2, "Labels"]

            labels = strsplit(labels, ";")[[1]]
            print(table(labels))
            
            samples = clustering[clustering$DataSet == aa & clustering$Crop_size == ii & clustering$DataUse == bb & clustering$Kmean_n == 2, "SampleNames"]
            
            samples = strsplit(samples, ";")[[1]]
            
            ###RNAseq file DE
            cmm = intersect(rownames(path1), samples)
            idx = samples %in% cmm
            
            X = path1[cmm, ]; Y = labels[idx]

            DE_file = IPL_DE(X, Y)
            #DE_file = DE_file[order(DE_file$adj.P.Val), ]
            #print(head(DE_file))
            out[out$model == aa & out$crop == ii & out$DataUse == bb, "DE number RNA_Seq"] <- sum(DE_file$adj.P.Val < 0.1)
            if(sum(DE_file$adj.P.Val < 0.1) > 0){
                
                write.table( DE_file[DE_file$adj.P.Val < 0.1, ], paste(aa, ii, bb, "DE_RNA_seq.txt" , sep = "_"), sep = "\t", quote = F, row.names = F)
            } 
            
            ## RNAseq copy number
            cmm = intersect(rownames(path2), samples)
            idx = samples %in% cmm
            
            X = path2[cmm, ]; Y = labels[idx]
            
            DE_file = IPL_DE(X, Y)
            #DE_file = DE_file[order(DE_file$adj.P.Val), ]
            #print(head(DE_file))
            out[out$model == aa & out$crop == ii & out$DataUse == bb, "DE number RNA_Seq CopyNumber"] <- sum(DE_file$adj.P.Val < 0.1)
            if(sum(DE_file$adj.P.Val < 0.1) > 0){
                
                write.table( DE_file[DE_file$adj.P.Val < 0.1, ], paste(aa, ii, bb, "DE_RNA_Seq CopyNumber.txt" , sep = "_"), sep = "\t", quote = F, row.names = F)
            }             
            
        }
    }
}

write.table(out, "All_DE_count.txt", sep = "\t", quote = F, row.names = F)
