# Supplementary material for: Prognostic analysis of histopathological images using pre-trained convolutional neural networks: application to hepatocellular carcinoma
Source: PeerJ. 2020 Mar 12;8:e8668. doi: 10.7717/peerj.8668 (PMC7073245; doi:10.7717/peerj.8668)
Supplement: Supplemental Information 7 [file peerj-08-8668-s007.zip › HCCImageCode/src/R/TCGA_stage.R]

#!/usr/bin/R

'''
For all downloaded clinical files, use code to count samples in each stage and compare the survival difference

'''


library(data.table)
library(limma)

setwd("~/HardDisk/DL_Cancer/results")

TCGA_cancers <- function(){
    
    ccdata <- read.table("~/HardDisk/DL_Cancer/TCGA_data/TCGA_datastatistics.txt", fill = T,  sep = "\t", header = T, stringsAsFactors = F)
    
    ccdata <- subset(ccdata, ccdata$Exp > 0)
    ccdata <- ccdata[-nrow(ccdata), ]
    
    assemble <- read.table("~/HardDisk/DL_Cancer/TCGA_data/Assembler_datastatistics.txt", fill = T,  sep = "\t", header = T, stringsAsFactors = F)
    
    #cancerlist <- strsplit2(ccdata$Project, "-")[, 2] ##37
    assemble <- assemble[-34, ]
    
    cancerlist <- strsplit2(assemble$Cancer.type, "[(|)]")[, 2]
    rownames(assemble) <- cancerlist
    
    out = assemble[, c("Cancer.type", "Number.of.patients.with.clinical.information")]
    return(out)
}

Stage_clean <- function(column_stage){
    
    sstage <- as.character(column_stage) 
    
    #remove numbers and A, B, C, D
    sstage = sapply(sstage, function(x) gsub('[0-9]+', '', x))
    sstage = sapply(sstage, function(x) ifelse(grepl("A|B|C|[0-9]", substr(x, nchar(x)-1, nchar(x))), substr(x, 1, nchar(x)-1), x))
    sstage[!grepl("Stage", sstage)] = ""
    
    return(sstage)    
}

Stage_count <- function(cancertype = "ACC"){
    
    mydir = "~/HardDisk/DL_Cancer/TCGA_data/Data_Download/BiospecimenClinicalData/patient/"
    
    filename = list.files(mydir)[grepl(cancertype, list.files(mydir))]
    
    if(file.exists(paste0(mydir, filename))){
        
        df <- read.table(paste0(mydir, filename), sep = "\t", header = T, stringsAsFactors = F, fill = T, quote = "")
        
        df <- df[-c(1, 2), ]
        ##stage clinical_stage ajcc_pathologic_tumor_stage
        
        if(any(grepl("Stage", df$ajcc_pathologic_tumor_stage))){
            
            out = df[, c("bcr_patient_barcode", "ajcc_pathologic_tumor_stage")]
            
        }else if (any(grepl("Stage", df$clinical_stage)) & any(grepl("Stage", df$ajcc_pathologic_tumor_stage)) == FALSE){
            
            out = df[, c("bcr_patient_barcode", "clinical_stage")]
            
        } else{
            
            out = data.frame()
        }
        
        if(nrow(out) > 0){
            
            colnames(out) = c("Samples", "Raw_Stage")
            out$Stage <- Stage_clean(out$Raw_Stage)
            out <- unique(out)
            
        }
    
    }
    
    ##out data frame, cancer, stages, clean stages
    return(out)
    
}

#######output sample_stage file 

df = TCGA_cancers()

sample_stage <- data.frame(matrix(0, 0, 4), stringsAsFactors = F)
colnames(sample_stage) <- c("Cancer", "Samples",  "Raw_Stage", "Stage")
    
for(one in rownames(df)){
    
    tmp = Stage_count(cancertype = one)
    
    if(nrow(tmp) > 0){

        tmp$Cancer = rep(one, nrow(tmp))
        tmp <- tmp[, c("Cancer", "Samples",  "Raw_Stage", "Stage")]
        
        sample_stage <- rbind(sample_stage, tmp)
    }
    
}

sample_stage[sample_stage$Stage == 'Stage X', 'Stage'] = ""

write.table(sample_stage, "TCGA_sample_stage.txt", sep = "\t", col.names = T, row.names = F, quote = F)

#######output stage sta file

df = TCGA_cancers()

newdf <- data.frame(matrix(0, nrow(df), 9), stringsAsFactors = F)
colnames(newdf) <- c("Cancer", "Cancer_des" , "Cancer_clinical" , "Stage_I", "Stage_II", "Stage_III", "Stage_IV", "Stage_I_II_vs_III_IV", "undoc")
rownames(newdf) <- rownames(df); newdf$Cancer <- rownames(df)
newdf$Cancer_des <- df$Cancer.type; newdf$Cancer_clinical <- df$Number.of.patients.with.clinical.information

for(one in rownames(newdf)){
    
    tmp = Stage_count(cancertype = one)
    
    if(nrow(tmp) > 0){
        
        newdf[one, "Stage_I"] = sum(tmp$Stage == "Stage I")
        newdf[one, "Stage_II"] = sum(tmp$Stage == "Stage II")        
        newdf[one, "Stage_III"] = sum(tmp$Stage == "Stage III")        
        newdf[one, "Stage_IV"] = sum(tmp$Stage == "Stage IV")        
        newdf[one, "Stage_I_II_vs_III_IV"] = paste0(newdf[one, "Stage_I"] + newdf[one, "Stage_II"], ":", newdf[one, "Stage_III"] + newdf[one, "Stage_IV"])
        
    }    
    
    newdf[one, "undoc"] = newdf[one, "Cancer_clinical"] - sum(newdf[one, c("Stage_I", "Stage_II", "Stage_III", "Stage_IV")])
}

write.table(newdf, "TCGA_cancer_datasize.txt", sep = "\t", col.names = T, row.names = F, quote = F)

############Survival data
Cancer_survival_event_OS <- function(filename, mydir = "~/HardDisk/DL_Cancer/TCGA_data/Data_Download/BiospecimenClinicalData/"){
    
    df = read.table(paste0(mydir, filename), sep = "\t", header = T, stringsAsFactors = F, fill = T, quote = "")
    df <- df[-c(1:2), ]
    
    surv_list <- c("bcr_patient_barcode", "vital_status", "death_days_to", "last_contact_days_to")
    surv_list[3] <- ifelse("days_to_death" %in% colnames(df), "days_to_death", "death_days_to")
    surv_list[4] <- ifelse("days_to_last_followup"  %in% colnames(df), "days_to_last_followup" , "last_contact_days_to")    
    
    
    if(all(surv_list %in% colnames(df))){
        
        out = df[, surv_list]
        out[out[, 2] == "Alive", 2] = 0
        out[out[, 2] == "Dead", 2] = 1
        
        ###clean survival data
        out = out[out[, 2] == 0|out[, 2] == 1, ]
        out[, 3] = suppressWarnings(as.numeric(out[, 3]))
        out[, 4] = suppressWarnings(as.numeric(out[, 4]))
        
        out = out[!(is.na(out[, 3]) & is.na(out[, 4])), ]
        
        ##new df
        new_out <- data.frame(matrix(0, length(unique(out$bcr_patient_barcode)), 3), stringsAsFactors = F)
        colnames(new_out) <- c("Sample", "OS_event", "OS_days")
        rownames(new_out) <- new_out$Sample <- unique(out$bcr_patient_barcode)
        
        for(one in rownames(new_out)){
            
            subdf = out[out$bcr_patient_barcode == one, ]
            
            if(length(unique(subdf[, 2])) == 1){
                new_out[one, "OS_event"] = subdf[, 2][1]
                new_out[one, "OS_days"] = ifelse(subdf[, 2][1] == 0, max(subdf[, 4]), min(subdf[, 3])) 
            }else{
                new_out[one, "OS_event"] = 1
                new_out[one, "OS_days"] = min(subdf[, 3])
            }
        
        }
        
        
    }else{
        
        new_out = data.frame()
    }
    
    return(new_out)
    
}

##disease-free survival
Cancer_survival_event_DFS <- function(nte_fn, mydir = "~/HardDisk/DL_Cancer/TCGA_data/Data_Download/BiospecimenClinicalData/"){
    
    nte = read.table(paste0(mydir, nte_fn), sep = "\t", header = T, stringsAsFactors = F, fill = T, quote = "")
    nte <- nte[-c(1:2), ]
    
    surv_list <- c("bcr_patient_barcode", "new_tumor_event_dx_indicator", "last_contact_days_to")
    
    if(all(surv_list %in% colnames(nte))){
        
        out = nte[, surv_list]
        out[out[, 2] == "NO", 2] = 0
        out[out[, 2] == "YES", 2] = 1
        
        ##clean out
        out <- out[out[, 2] == 0|out[, 2] == 1, ]
        out[, 3] = suppressWarnings(as.numeric(out[, 3]))
        out = out[!is.na(out[, 3]), ]
        
        ##new df
        new_out <- data.frame(matrix(0, length(unique(out$bcr_patient_barcode)), 3), stringsAsFactors = F)
        colnames(new_out) <- c("Sample", "DFS_event", "DFS_days")
        rownames(new_out) <- new_out$Sample <- unique(out$bcr_patient_barcode)
        
        for(one in rownames(new_out)){
            
            subdf = out[out$bcr_patient_barcode == one, ]
            
            if(length(unique(subdf[, 2])) == 1){
                new_out[one, "DFS_event"] = subdf[, 2][1]
                new_out[one, "DFS_days"] = ifelse(subdf[, 2][1] == 0, max(subdf[, 3]), min(subdf[, 3])) 
            }else{
                new_out[one, "DFS_event"] = 1
                new_out[one, "DFS_days"] = min(subdf[, 3])
            }
            
        }        
    
    }else{
        
        new_out = data.frame()
    }
    
    return(new_out)    
    
    
    
}


Cancer_survival_event <- function(cancertype = "ACC"){
    
    ##follow up
    mydir = "~/HardDisk/DL_Cancer/TCGA_data/Data_Download/BiospecimenClinicalData/"
    
    filenames = list.files(mydir)[grepl(cancertype, list.files(mydir))]
    filenames = filenames[grepl("follow_up", filenames)]
    filename = filenames[!grepl("nte", filenames)][length(filename)]
    nte_fn = filenames[grepl("nte", filenames)][length(filename)]

    ###get overall survival from follow up     
    if(!is.na(filename)){
        
        #get OS
        df_OS <- Cancer_survival_event_OS(filename)
        
    }else{
        df_OS <- data.frame()
        
    }
    
    if(!is.na(nte_fn)){
        
        #get DFS
        df_DFS <- Cancer_survival_event_DFS(nte_fn = nte_fn)
        
    }else{
        
        df_DFS <- data.frame()
    }    
    
    ##out cancer, survival overall days, survival overall events, stage
    return(list(df_OS, df_DFS))
}

Cancer_survival_followup <- function(cancertype= "ACC"){
    
    mydir = "~/HardDisk/DL_Cancer/TCGA_data/Data_Download/BiospecimenClinicalData/"
    
    filenames = list.files(mydir)[grepl(cancertype, list.files(mydir))]
    filenames = filenames[grepl("follow_up", filenames)]
    
    out = ""
    
    if(length(filenames) > 0){
        
        filenames = sapply(filenames, function(x) gsub("clinical__nationwidechildrens.org_clinical_", "", x) )
        filenames = sapply(filenames, function(x) gsub(".txt", "", x) ) 
        out = paste0(filenames, collapse = ";")        
    }
    
    return(out)     
    
}

####survival table including survival files
#df = TCGA_cancers()
#newdf <- newdf
#newdf$"Follow_up" <- sapply(rownames(newdf), function(x) Cancer_survival_followup(x))
##output survival data for all cancers
allsurvival <- data.frame(matrix(0, 0, 5), stringsAsFactors = F)
colnames(allsurvival) <- c("Cancer", "Sample", "Survival_type", "Event", "Days")

for(one in rownames(newdf)){
    
    out <- Cancer_survival_event(cancertype = one)
    df_OS <- out[[1]]; df_DFS <- out[[2]]
    
    print(dim(df_OS))
    print(dim(df_DFS))
    
    if(nrow(df_OS) > 0 ){
        
        df_OS$Cancer = rep(one, nrow(df_OS))
        df_OS$Survival_type = rep("OS", nrow(df_OS))
        tmp <- df_OS[, c(4, 1, 5, 2, 3)]
        colnames(tmp) <- colnames(allsurvival)
        allsurvival <- rbind(allsurvival, tmp)        
        
    }  
    
    if(nrow(df_DFS) > 0 ){
        
        df_DFS$Cancer = rep(one, nrow(df_DFS))
        df_DFS$Survival_type = rep("DFS", nrow(df_DFS))
        tmp <- df_DFS[, c(4, 1, 5, 2, 3)]
        colnames(tmp) <- colnames(allsurvival)
        allsurvival <- rbind(allsurvival, tmp)
    }     
    
}

write.table(allsurvival, "TCGA_cancer_survival_size.txt", sep = "\t", col.names = T, row.names = F, quote = F)

print(table(allsurvival$Cancer, allsurvival$Survival_type))
#######Survival and Stage analysis

Cancer_survival_analysis <- function(Stage, Survival){
    
    ##stage information
    Stage <- Stage[Stage$Stage != "", ]
    
    rownames(Stage) <- Stage$Samples
    rownames(Survival) <- Survival$Sample
    sample_cmm <- intersect(Stage$Samples, Survival$Sample)

    result_list <- rep(NA, 3)
    
    if(length(sample_cmm) > 0 ){
        
        tmp <- data.frame("Sample" = sample_cmm, "Stage" = Stage[sample_cmm, "Stage"], "event" = Survival[sample_cmm, "Event"], "days" = Survival[sample_cmm, "Days"], stringsAsFactors = F)
        
        tmp <- tmp[!is.na(tmp$days), ] 
        tmp[tmp$Stage == "Stage_II" | tmp$Stage == "Stage_I", "Stage"] = "Stage_I_II"
        tmp[tmp$Stage == "Stage_III" | tmp$Stage == "Stage_IV", "Stage"] = "Stage_III_IV"    
        tmp$Stage <- as.factor(tmp$Stage)
        
        #
        cphm_os <-  coxph(Surv(days, event) ~ Stage, data = tmp)
        
        cphm_os <- summary(cphm_os)
        
        CI = paste(round(cphm_os$concordance, digits = 3), collapse = "±")
        coxmodelP <- round(cphm_os$sctest[3], digits = 3)
        
        ##Difference
        pp <- survdiff(Surv(days, event) ~ Stage, data = tmp)
        
        p.val <- 1 - pchisq(pp$chisq, length(pp$n) - 1)
        p.val <- round(p.val,digits=5)
        DiffP = p.val
        
        ##draw plots
        
        #survival_df$days <- survival_df$days/365
        
        #fitOrg <- survfit(Surv(days, event) ~ Stage, data = survival_df)
        
        #name_label <- paste(names(table(survival_df$Stage)),"(" ,table(survival_df$Stage), ")", sep="")
        
        #pdf("SNF_clustering_overall.pdf")
        
        #plot(fitOrg,col=2:(6+1),xlab="Years",ylab="Probablity of survival",lwd=3, main=paste0(cancertype, "_survival analysis ","(Log-rank P value ",p.val,")"), mark.time = TRUE)
        
        #legend("topright",name_label,col=2:(6+1),lty=1,lwd=1)
        
        #dev.off()
        
        result_list <- c(CI, coxmodelP, DiffP)        
        
        
    }
    
    
    return(result_list)
    
}

##read stage and read survival
datasize <- read.table("TCGA_cancer_datasize.txt", sep = "\t", header = T, stringsAsFactors = F)
stage <- read.table("TCGA_sample_stage.txt", sep = "\t", header = T, stringsAsFactors = F)
survival <- read.table("TCGA_cancer_survival_size.txt", sep = "\t", header = T, stringsAsFactors = F)
rownames(datasize) <- datasize$Cancer

newcols <- c("CoxPH_CI", "CoxPH_P", "Diff_P")
newcols <- paste(rep(newcols, each = 2), c("OS", "DFS"), sep = "_")
tmp <- data.frame(matrix(NA, nrow(datasize), 6), stringsAsFactors = F)
rownames(tmp) <- rownames(datasize); colnames(tmp) <- newcols

tmp <- tmp[, c(1, 3, 5, 2, 4, 6)]

datasize <- cbind(datasize, tmp)

for(one in rownames(datasize)){
    
    sample_stage <- stage[stage$Cancer == one, ]
    sample_OS <- survival[survival$Cancer == one & survival$Survival_type == "OS", ]    
    sample_DFS <- survival[survival$Cancer == one & survival$Survival_type == "DFS", ]
    
    ##for survival, output "CoxPH_CI", "CoxPH_P", "Diff_P"
    if(nrow(sample_OS) > 0 ){
        
        out_list <- Cancer_survival_analysis(Stage = sample_stage, Survival = sample_OS)        
        
        datasize[one, paste(c("CoxPH_CI", "CoxPH_P", "Diff_P"), "OS", sep = "_")] = out_list
    }
    
    if(nrow(sample_DFS) > 0 ){
        
        out_list <- Cancer_survival_analysis(Stage = sample_stage, Survival = sample_DFS) 
        
        datasize[one, paste(c("CoxPH_CI", "CoxPH_P", "Diff_P"), "DFS", sep = "_")] = out_list        
    }    

}

print(datasize[, c(1, 3, 8, 10:15)])

write.table(datasize, "TCGA_cancer_survival_test.txt", sep = "\t", col.names = T, row.names = F, quote = F)
