# Supplementary material for: Prognostic analysis of histopathological images using pre-trained convolutional neural networks: application to hepatocellular carcinoma
Source: PeerJ. 2020 Mar 12;8:e8668. doi: 10.7717/peerj.8668 (PMC7073245; doi:10.7717/peerj.8668)
Supplement: Supplemental Information 7 [file peerj-08-8668-s007.zip › HCCImageCode/src/R/Survival_model.R]

library(survival)
library(survminer)
library(dplyr)
library(glmnet)
library(ggplot2)
library(gridExtra)

########clinical clean
setwd("/home/llu/HardDisk/TCGA_HC_image/results/HCC_clinical")

cBioportal <- function(){
    filename <- "../../HCC_data/Cbioportal_Clinical.txt"
    df <- read.table(filename, header =T, sep = "\t", fill = T, quote = "", stringsAsFactors = F)
    idx <- c("Patient.ID", "Overall.Survival.Status", "Overall.Survival..Months.", "Disease.Free.Status", "Disease.Free..Months.", "Death.from.Initial.Pathologic.Diagnosis.Date", "Diagnosis.Age", "Sex")
    df <- df[, idx]
    colnames(df) <- c("Samples", "OS_event", "OS_days", "DFS_event", "DFS_days", "survivalDay", "Age", "Gender")
    df <- df[!(is.na(df$OS_event) & is.na(df$OS_days) & is.na(df$DFS_event) & is.na(df$DFS_days) ), ]
    df$OS_event[df$OS_event == "DECEASED"] = 1
    df$OS_event[df$OS_event == "LIVING"] = 0
    df$DFS_event[df$DFS_event == "Recurred/Progressed"] = 1    
    df$DFS_event[df$DFS_event == "DiseaseFree"] = 0
    df <- df[, 1:8] 
    df <- unique(df)
    
    df$Gender <- ifelse(df$Gender == "Male", 1, 2)
    
    print(dim(df))
    print(table(df$OS_event))
    print(table(df$DFS_event))
    
    return(df)
}

Genome_firehose <- function(){
    filename <- "../../HCC_data/Firehose_clinical.txt"    
    df <- read.table(filename, header =T, sep = "\t", fill = T, quote = "", stringsAsFactors = F)
    idx <- c("tcga_participant_barcode", "CLI_pathologic_stage","CLI_vital_status", "CLI_days_to_death", "CLI_days_to_last_followup")
    df <- df[, idx]
    # death date
    colnames(df) <- c("Samples", "Stage", "OS_event", "OS_days", "lastday")
    df <- df[!is.na(df$OS_days)| !is.na(df$lastday), ]
    df[df$OS_event == 0, 4] <- df[df$OS_event == 0, 5]
    df <- df[df$OS_days > 0, 1:4]
    df$OS_days <- df$OS_days
    
    df <- unique(df)
    print(dim(df))
    print(table(df$OS_event))
    return(df)
}


Stage_clean <- function(column_stage){
    
    sstage = gsub("A|B|C", "", column_stage)
    sstage[!grepl("Stage", sstage)] = NA
    return(sstage)    
}

OS_last_clean <- function(last){
    last[last == "[Not Available]"] <- NA
    last <- as.numeric(last)
    
    return(last)
}


clean_clinical <- function(){
    
    patient_lihc <- read.table("../../HCC_data/nationwidechildrens.org_clinical_patient_lihc.txt", header =T, sep = "\t", fill = T, quote = "", stringsAsFactors = F)
    df <- patient_lihc[-c(1, 2), ]
    colnames(df)
    idx <- c("bcr_patient_barcode", "vital_status", "death_days_to", "last_contact_days_to", "new_tumor_event_dx_indicator", "tumor_grade", "ajcc_pathologic_tumor_stage")
    df1 <- df[, idx]
    head(df1)
    print(dim(df1))
    
    # follow up 
    lic_fu <- read.table("../../HCC_data/nationwidechildrens.org_clinical_follow_up_v4.0_lihc.txt", header =T, sep = "\t", fill = T, quote = "", stringsAsFactors = F)
    df <- patient_lihc[-c(1, 2), ]
    colnames(df)
    idx <- c("bcr_patient_barcode", "vital_status", "death_days_to", "last_contact_days_to", "new_tumor_event_dx_indicator", "tumor_grade", "ajcc_pathologic_tumor_stage")
    df2 <- df[, idx]
    head(df2)
    print(dim(df2))
    
    #nte lihc
    nte_lihc <- read.table("../../HCC_data/nationwidechildrens.org_clinical_nte_lihc.txt", header =T, sep = "\t", fill = T, quote = "", stringsAsFactors = F)
    df <- nte_lihc[-c(1, 2), ]
    colnames(df)
    idx <- c("bcr_patient_barcode", "new_tumor_event_dx_days_to")
    df3 <- df[, idx]
    head(df3)
    print(dim(df3))    
    
    #
    nte_fu <- read.table("../../HCC_data/nationwidechildrens.org_clinical_follow_up_v4.0_nte_lihc.txt", header =T, sep = "\t", fill = T, quote = "", stringsAsFactors = F)
    df <- nte_fu[-c(1, 2), ]
    colnames(df)
    idx <- c("bcr_patient_barcode", "new_tumor_event_dx_days_to")
    df4 <- df[, idx]
    head(df4)
    #print(dim(df4))
    
    df12 <- unique(rbind(df1, df2))
    rownames(df12) <- df12$bcr_patient_barcode
    #print(dim(df12))
    head(df12)
    
    df34 <- unique(rbind(df3, df4))
    #duplicate
    tmp = df34
    for(one in unique(tmp$bcr_patient_barcode)){
        days = tmp[tmp$bcr_patient_barcode == one, 2]
        tmp[tmp$bcr_patient_barcode == one, 2] = min(days)
    }
    tmp = unique(tmp)
    tmp = tmp[order(tmp$bcr_patient_barcode), ]
    df34 = tmp
    rownames(df34) <- df34$bcr_patient_barcode
    print(dim(df34))
    head(df34)
    
    df <- df12
    df$"DFS_days" <- NULL
    
    df[rownames(df34), "DFS_days"] <- df34[, 2]
    head(df)
    colnames(df) <- c("Samples", "OS_event", "OS_days", "last_contact_days", "DFS_event" , "Grade", "Stage", "DFS_days")
    #df$Stage <- Stage_clean(df$Stage)
    #df$Grade[!grepl("G", df$Grade)] <- NA
    #head(df)
    
    df[df$OS_event == "Alive", "OS_days"] <- df[df$OS_event == "Alive", "last_contact_days"]
    table(df$OS_event)
    df[df$OS_event == "Dead", "OS_event"] = 1
    df[df$OS_event == "Alive", "OS_event"] = 0 
    
    table(df$DFS_event)
    df[df$DFS_event == "YES", ]$"DFS_event" = 1
    df[df$DFS_event == "NO", ]$"DFS_event" = 0
    df[df$DFS_event == "[Unknown]", ]$"DFS_event" <- "NA"
    df[df$DFS_event == "[Not Available]", ]$"DFS_event" <- "NA"    
    
    df <- df[, c("Samples", "OS_event", "OS_days", "DFS_event",  "DFS_days", "Grade", "Stage")]
    
    #df[, c("DFS_event", "DFS_days")]
    #df$DFS_event[df$DFS_event == "Recurred/Progressed"] = 1    
    #df$DFS_event[df$DFS_event == "DiseaseFree"] = 0
    #df <- df[!is.na(df$OS_days), ]
    #df$OS_days <- as.numeric(df$OS_days)
    #df <- df[df$OS_days > 0, 1:5]
    #df$OS_days <- df$OS_days
    df <- unique(df)
    print(dim(df))
    print(table(df$OS_event))
    print(table(df$DFS_event))
    return(df)
}

df1 <- clean_clinical()
df2 <- Genome_firehose()
df3 <- cBioportal()

df <- df3

write.table(df, "HCC_clinicalInfo.txt", sep = "\t", quote = F, row.names = F)

head(df)


####univariable analysis
#http://www.sthda.com/english/wiki/cox-proportional-hazards-model#r-function-to-compute-the-cox-model-coxph
#setwd("/home/llu/HardDisk/TCGA_HC_image/results/Survival")


library(doParallel)
cl <- makeCluster(6)
registerDoParallel(cl)

Uni_Cox <- function(model, crop){
    #df_file <- read.csv("../RNA_seq_data/RNASeq_path.csv", row.names = 1)
    if(model == "Pathway"){
        df_file <- read.csv(paste0("../../image_corr/", "Pathway_clean.csv"), row.names = 1)
    }
    
    if(model != "Pathway"){
        df_file <- read.csv(paste0("../../image_corr/", model, "_", crop,"_median.csv"), row.names = 1) 
    }
    
    idx <- intersect(df$Samples, rownames(df_file))
    tmp <- df[df$Samples %in% idx, c("OS_event", "OS_days", "DFS_event", "DFS_days")]
    df_file <- df_file[idx, ]
    df_file$"OS_event" <- tmp$OS_event
    df_file$"OS_days" <- tmp$OS_days
    df_file$"DFS_event" <- tmp$DFS_event
    df_file$"DFS_days" <- tmp$DFS_days
    
    df_file0 <- df_file
    ##OS
    df_file <- df_file0[!is.na(df_file0$OS_event) & !is.na(df_file0$OS_days),   ]
    df_file <- df_file[df_file$OS_days > 0,   ]
    df_file$OS_event <- as.numeric(df_file$OS_event)
    df_file$OS_days <- as.numeric(df_file$OS_days)
    
    covariates <- colnames(df_file)[1:(ncol(df_file) - 4)]
    univ_formulas <- sapply(covariates, function(x) as.formula(paste('Surv(OS_days, OS_event)~', x)) )
    univ_models <- lapply( univ_formulas, function(x){coxph(x, data = df_file)})
    # Extract data 
    univ_results <- lapply(univ_models,
                           function(x){
                               
                               x <- summary(x)
                               p.value<-signif(x$sc["pvalue"], digits=2)
                               sc.test<-signif(x$sc["test"], digits=4)
                               beta<-signif(x$coef[1], digits=2);#coeficient beta
                               HR <-signif(x$coef[2], digits=2);#exp(beta)
                               HR.confint.lower <- signif(x$conf.int[,"lower .95"], 2)
                               HR.confint.upper <- signif(x$conf.int[,"upper .95"],2)
                               HR <- paste0(HR, " (", HR.confint.lower, "-", HR.confint.upper, ")")
                               res<-c(beta, HR, sc.test, p.value)
                               names(res)<-c("beta", "HR (95% CI for HR)", "Score (logrank) test","p.value")
                               
                               
                               return(res) 
                               
                               # x <- summary(x)
                               # p.value<-signif(x$wald["pvalue"], digits=2)
                               # wald.test<-signif(x$wald["test"], digits=2)
                               # beta<-signif(x$coef[1], digits=2);#coeficient beta
                               # HR <-signif(x$coef[2], digits=2);#exp(beta)
                               # HR.confint.lower <- signif(x$conf.int[,"lower .95"], 2)
                               # HR.confint.upper <- signif(x$conf.int[,"upper .95"],2)
                               # HR <- paste0(HR, " (", 
                               #              HR.confint.lower, "-", HR.confint.upper, ")")
                               # res<-c(beta, HR, wald.test, p.value)
                               # names(res)<-c("beta", "HR (95% CI for HR)", "wald.test", 
                               #               "p.value")

                               
                               #return(exp(cbind(coef(x),confint(x))))
                           })
    
    res <- t(as.data.frame(univ_results, check.names = FALSE))
    res1 <- data.frame(res, stringsAsFactors = F)

    #DFS
    df_file <- df_file0[!is.na(df_file0$DFS_event) & !is.na(df_file0$DFS_days),   ]
    df_file <- df_file[df_file$DFS_event != "NA", ]
    df_file <- df_file[df_file$DFS_days != "[Not Available]", ]    
    df_file <- df_file[df_file$DFS_days > 0,   ]
    df_file$DFS_event <- as.numeric(df_file$DFS_event)
    df_file$DFS_days <- as.numeric(df_file$DFS_days)   
    
    covariates <- colnames(df_file)[1:(ncol(df_file) - 4)]
    univ_formulas <- sapply(covariates, function(x) as.formula(paste('Surv(DFS_days, DFS_event)~', x)))
    univ_models <- lapply( univ_formulas, function(x){coxph(x, data = df_file)})
    # Extract data 
    univ_results <- lapply(univ_models,
                           function(x){
                               
                               x <- summary(x)
                               p.value<-signif(x$sc["pvalue"], digits=2)
                               sc.test<-signif(x$sc["test"], digits=4)
                               beta<-signif(x$coef[1], digits=2);#coeficient beta
                               HR <-signif(x$coef[2], digits=2);#exp(beta)
                               HR.confint.lower <- signif(x$conf.int[,"lower .95"], 2)
                               HR.confint.upper <- signif(x$conf.int[,"upper .95"],2)
                               HR <- paste0(HR, " (", HR.confint.lower, "-", HR.confint.upper, ")")
                               res<-c(beta, HR, sc.test, p.value)
                               names(res)<-c("beta", "HR (95% CI for HR)", "Score (logrank) test","p.value")
                               
                               
                               return(res) 
                               
                               # x <- summary(x)
                               # p.value<-signif(x$wald["pvalue"], digits=2)
                               # wald.test<-signif(x$wald["test"], digits=2)
                               # beta<-signif(x$coef[1], digits=2);#coeficient beta
                               # HR <-signif(x$coef[2], digits=2);#exp(beta)
                               # HR.confint.lower <- signif(x$conf.int[,"lower .95"], 2)
                               # HR.confint.upper <- signif(x$conf.int[,"upper .95"],2)
                               # HR <- paste0(HR, " (", 
                               #              HR.confint.lower, "-", HR.confint.upper, ")")
                               # res<-c(beta, HR, wald.test, p.value)
                               # names(res)<-c("beta", "HR (95% CI for HR)", "wald.test", 
                               #               "p.value")
                               
                               
                               #return(exp(cbind(coef(x),confint(x))))
                           })
    
    res <- t(as.data.frame(univ_results, check.names = FALSE))
    res2 <- data.frame(res, stringsAsFactors = F)    
    #
    res <- cbind(res1, res2)
    colnames(res) <- c(paste("OS", colnames(res1) ), paste( "DFS", colnames(res1) ) )
    
    res <- cbind("Features" = rownames(res), res)
    write.table(res, paste0(model, "_", crop,"_median_Uni_survival.csv"), sep = "\t", quote = F, row.names = F)
    
    return(list(res, df_file0))
    
}


Uni_sig <- function(df_uni, df_file){

    tmp <- df_uni[!is.na(df_uni$"OS p.value") & !is.na(df_uni$"DFS p.value"), ]
    tmp$"OS p.value" <- as.numeric(tmp$"OS p.value")
    tmp$"DFS p.value" <- as.numeric(tmp$"DFS p.value")
    # 
    print(paste("Total univariant OS and DFS with significance:", sum(tmp$`OS p.value` < 0.05), sum(tmp$`DFS p.value` < 0.05))  )
    print(paste("Total univariant both/or significance:", sum(tmp$`OS p.value` < 0.05 & tmp$`DFS p.value` < 0.05), sum(tmp$`OS p.value` < 0.05 | tmp$`DFS p.value` < 0.05) ) )
    
    outlist <- c(sum(tmp$`OS p.value` < 0.05), sum(tmp$`DFS p.value` < 0.05) )
    
    tmp <- tmp[tmp$`OS p.value` < 0.05 | tmp$`DFS p.value` < 0.05, ]
    tmp <- tmp[order(tmp$"OS p.value", decreasing = F), ]
    
    df_file <- df_file[!is.na(df_file$OS_event) & !is.na(df_file$OS_days), ]
    df_file$OS_days <- as.numeric(df_file$OS_days)
    df_file$OS_event <- as.numeric(df_file$OS_event)
    
    tmp$Group <- 0
    
    # plot_list <- list()
    # for(i in 1:nrow(tmp)){
    #     
    #     median <- median(df_file[, rownames(tmp)[i]], na.rm = TRUE)
    #     
    #     df_file$"Group" <- "High"
    #     df_file$"Group"[df_file[, rownames(tmp)[i]] < median] <- "Low"
    #     
    #     surv_object <- as.formula(paste('Surv(OS_days, OS_event) ~ Group'))
    #     sdf <- survdiff(surv_object, data = df_file)
    #     p.val <- round(1 - pchisq(sdf$chisq, length(sdf$n) - 1), digits = 3)
    #     tmp[i, "Group"] <- p.val
    #     
    #     if(p.val < 0.05){
    #         
    #         df_high <- df_file[df_file$Group == "High", ]
    #         df_low <- df_file[df_file$Group == "Low", ]
    #         
    #         high<-survfit(Surv(OS_days, OS_event) ~ 1, data = df_high) 
    #         low<-survfit(Surv(OS_days, OS_event) ~ 1 , data = df_low)    
    #         
    #         #ggsurvplot(high, pval = paste0("p = ", p.val))
    #         fit <- list(High = high, Low = low)
    #         
    #         png(paste0(model, "_", crop, "_surv_image_",rownames(tmp)[i], '.png'))
    #         
    #         plot(high, xlab="Time (month)", main = paste0("image feature ", rownames(tmp)[i]) , ylab="Probability", col= "blue", conf.int=FALSE, lwd=2)	# plot
    #         lines(low, col= "green", conf.int=FALSE, lwd=2, lty=6)	# Add other objects 
    #         legend(0,.4, legend=c("high", "low"), fill=c("blue","green")) # add low PI group
    #         p <- ggsurvplot(fit, combine = TRUE, # Combine curves
    #                         risk.table = TRUE,   
    #                         conf.int.style = "step",
    #                         censor = FALSE,                     # Remove censor points
    #                         tables.theme = theme_cleantable(),  # Clean risk table
    #                         palette = "jco", pval = paste0("p = ", p.val) )
    #         
    #         p <- p + ggtitle(paste0("image feature ", rownames(tmp)[i], "\np = ", p.val)) + xlab("Time (month)")
    #         #p <- p + annotate(geom="text", x=15, y=0.2, label=paste0("p = ", p.val), color="red")
    #         print(p)
    #         
    #         dev.off()
    #         
    #         plot_list[[i]] <- p
    #         
    #         #res.cox <- coxph(surv_object, data = df_file )
    #         #summary(res.cox)
    #         # Kaplan-Meier plot by group
    #         # Plot estimated survival function
    #         #ggsurvplot(survfit(res.cox), ggtheme = theme_minimal(), data = df_file )
    #     }
    #     
    # }
    # 
    # print(sum(tmp$Group < 0.05))
    
    #tmp <- cbind("Features" = rownames(tmp), tmp)
    write.table(tmp, paste0(model, "_", crop, "_uni_surv_image_sig.txt"), sep = "\t", quote = F, row.names = F)
    
    #pdf(paste0(model, "_", crop, "_uni_surv_image.pdf"), onefile = TRUE)
    #nn = length(plot_list)
    #while(nn > 16){
        #grid.arrange(plot_list[1:16], ncol = 4)
    #}
    
    return(outlist)
}


Multi_CV <- function(model = "VGG", crop = 256, S_type = "DFS", alpha_value=0.5){
    
    df_file <- read.csv(paste0("../../image_corr/", model, "_", crop,"_median.csv"), stringsAsFactors = F, row.names = 1) 
    
    idx <- intersect(df$Samples, rownames(df_file))
    tmp <- df[df$Samples %in% idx, c("OS_event", "OS_days", "DFS_event", "DFS_days", "Age", "Gender")]
    rownames(tmp) <- idx
    df_file <- df_file[idx, ]
    df_file$"OS_event" <- tmp$OS_event
    df_file$"OS_days" <- tmp$OS_days
    df_file$"DFS_event" <- tmp$DFS_event
    df_file$"DFS_days" <- tmp$DFS_days
    df_file1 <- df_file
    
    if(S_type == "OS"){
        #OS survival
        df_file <- df_file1[!is.na(df_file1$"OS_days") & !is.na(df_file1$"OS_event"), ]
        df_file <- df_file[df_file$OS_days > 0, ]    
        df_file$OS_event <- as.double(df_file$OS_event)
        df_file$OS_days <- as.double(df_file$OS_days)
        
        set.seed(1234)
        x <- model.matrix(~., df_file[, grepl("X", colnames(df_file))] )
        #x <- model.matrix(~ X1 + X2, df_file[, grepl("X", colnames(df_file))])
        surv_object <- Surv(df_file$OS_days, df_file$OS_event)
        cv.fit <- cv.glmnet(x, surv_object, family="cox", alpha=alpha_value)
        
        #plot(cv.fit)
        fit <- glmnet(x, surv_object, family = "cox", alpha = alpha_value) 
        
    }else{
        
        #DFS survival
        df_file <- df_file1[!is.na(df_file1$"DFS_days") & !is.na(df_file1$"DFS_event"), ]
        df_file <- df_file[df_file$DFS_event != "NA", ]
        df_file <- df_file[df_file$DFS_days != "[Not Available]", ]   
        df_file <- df_file[df_file$DFS_days > 0, ]
        df_file$DFS_event <- as.numeric(df_file$DFS_event)
        df_file$DFS_days <- as.double(df_file$DFS_days)
        
        set.seed(1234)
        x <- model.matrix(~., df_file[, grepl("X", colnames(df_file))] )
        surv_object <- Surv(df_file$DFS_days, df_file$DFS_event)
        cv.fit <- cv.glmnet(x, surv_object, family="cox", alpha=alpha_value)
        
        #plot(cv.fit)
        fit <- glmnet(x, surv_object, family = "cox", alpha = alpha_value)
        
        # a <- seq(0.1, 0.9, 0.1)
        # search <- data.frame(matrix(0, length(a), 3), stringsAsFactors = F)
        # colnames(search) = c("cvm", "lambda.1se", "alpha")
        # for(one in 1:length(a)){
        #     print(one)
        #     i = a[one]
        #     cv <- cv.glmnet(x, surv_object, family="cox", nfold = 10, alpha = i)
        #     search[one, ] = c(cv$cvm[cv$lambda == cv$lambda.1se], cv$lambda.1se, i)
        #     
        # }
        
        # search <- foreach(i = a, .combine = rbind) %dopar% {
        #     cv <- cv.glmnet(x, surv_object, family="cox", nfold = 10, type.measure = "deviance", paralle = TRUE, alpha = i)
        #     data.frame(cvm = cv$cvm[cv$lambda == cv$lambda.1se], lambda.1se = cv$lambda.1se, alpha = i)
        #     
        # }
        
        # cv3 <- search[search$cvm == min(search$cvm), ]
        # 
        # cv.fit <- cv.glmnet(x, surv_object, family="cox", alpha = cv3$alpha)
        # fit <- glmnet(x, surv_object, family = "cox", alpha = cv3$alpha)
        #plot(fit, label=T) 
    } 

    surv_object <- surv_object
    cv.fit$lambda.min    
    
    tmp_coeffs <- coef(cv.fit, s = "lambda.min")
    tmp_coeffs <- data.frame(name = tmp_coeffs@Dimnames[[1]][tmp_coeffs@i + 1], coefficient = tmp_coeffs@x, stringsAsFactors = F)
    
    m1 <- coxph(surv_object ~. , data=df_file[, tmp_coeffs$name])
    coef(m1)
    print(summary(m1))
    tmp01 = summary(m1)
    c_idx = paste0(round(tmp01[['concordance']], digits = 3)[1], " ± ", round(tmp01[['concordance']], digits = 3)[2] )
    p <- signif(tmp01$sc["pvalue"], digits=2)
    
    outlist <- c("model1:", dim(tmp_coeffs)[1], alpha_value, c_idx, p)
    
    #add age and gender features
    newdf = df_file[, tmp_coeffs$name]
    newdf$Age = tmp[rownames(newdf), "Age"]
    newdf$Gender = tmp[rownames(newdf), "Gender"]
    
    m2 <- coxph(surv_object ~. , data=newdf)
    coef(m2)
    print(summary(m2)) 
    tmp01 = summary(m2)
    c_idx = paste0(round(tmp01[['concordance']], digits = 3)[1], " ± ", round(tmp01[['concordance']], digits = 3)[2] )
    p <- signif(tmp01$sc["pvalue"], digits=2)
    
    ss <- anova(m1, m2)
    
    outlist <- c(outlist, "Model2", dim(newdf)[2], alpha_value, c_idx, p, "Anova", ss$`P(>|Chi|)`[2])
    #############
    
    # CI: p=5e-06
    p1 <- ggforest(m1, data = df_file[, tmp_coeffs$name], main = "Hazard ratio",  refLabel = "reference", noDigits = 5)
    #print(p1)
    
    fit <- survfit(surv_object ~1 , data=df_file[, tmp_coeffs$name])
    # Visualize with survminer
    p2 <- ggsurvplot(fit, data=df_file[, tmp_coeffs$name], risk.table = FALSE, font.x = 24, font.y = 24, font.tickslab = 24,  pval = paste0("p-value = ", p, "\n", "C-index = ", round(tmp01[['concordance']], digits = 3)[1]), xlab = "Time / month")

    pdf(paste0(model, "_", crop, "_", S_type, "_multi_HR.pdf"))
    #grid.arrange(list(p1, p2), ncol= 1)
    print(p1)
    # Hazard ratio plot
    dev.off()
    
    pdf(paste0(model, "_", crop, "_", S_type, "_Survival_curve.pdf") )
    #grid.arrange(list(p1, p2), ncol= 1)
    print(p2)
    # Hazard ratio plot
    dev.off()
    
    return(outlist)
    #ggsurvplot(survfit(m1), data = df_file[, tmp_coeffs$name])
}


models <- c("VGG", "Inception", "ResNet")
crops <- c(256, 512)

#library(DescTools)
#r.glm <- glm(Survived ~ ., data=Untable(Titanic), family=binomial)
#BrierScore(r.glm)

out = data.frame(matrix(0, 12, 13), stringsAsFactors = F)
colnames(out) <- c("model", "crop", "Survival", "dataset", "feature number","Alpha", "C-index", "logrank Elastic Net", "feature numberAdd", "AlphaAdd", "C-indexAdd", "logrank Elastic NetAdd", "Anova Pvalue")

out$model <- rep(models, each = 4)
out$crop <- rep(crops, 6)
out$Survival <- rep(c("OS","OS", "DFS", "DFS"), 3)
out$dataset <- "All"


for(model in models ){
    for(crop in crops){
        # model = "VGG"; crop = 512
        dirname <- paste0("/home/llu/HardDisk/TCGA_HC_image/results/Survival/")
        dirname <- paste0(dirname, model, "_",crop)
        if(!file.exists(paste0(dirname))) {
            #mkdirs(dirname(model))
            dir.create(dirname)
        }
        
        setwd(dirname)
        print(c(model, crop))
        #out0 <- Uni_Cox(model, crop)
        #df_uni <- out0[[1]]; df_file <- out0[[2]]
        
        print(c(model, crop))
        #outlist = Uni_sig(df_uni, df_file)
        
        #out[out$model == model & out$crop == crop & out$Survival == "OS", "sig number"] = outlist[1]
        #out[out$model == model & out$crop == crop & out$Survival == "DFS", "sig number"] = outlist[2]
        
        # 
        # if(model == "Pathway"){
        #     metafile = df_file
        # }else{
        #     cmm = intersect(rownames(metafile), rownames(df_file))
        #     df_file2 = cbind(df_file[cmm, ], metafile[cmm, grepl("X", colnames(metafile))])
            
            print(c(model, crop, "OS"))
            outlist = Multi_CV( model = model, crop = crop, S_type = "OS", alpha_value = 0.5 )
            # 
            out[out$model == model & out$crop == crop & out$Survival == "OS", c("feature number","Alpha", "C-index", "logrank Elastic Net", "+feature number", "+Alpha", "+C-index", "+logrank Elastic Net", "Anova Pvalue")] <- outlist[c(2:5, 7:10, 12)]
            
            print(c(model, crop, "DFS"))
            outlist = Multi_CV( model = model, crop = crop, S_type = "DFS", alpha_value = 0.5 )
            out[out$model == model & out$crop == crop & out$Survival == "DFS", c("feature number","Alpha", "C-index", "logrank Elastic Net", "+feature number", "+Alpha", "+C-index", "+logrank Elastic Net", "Anova Pvalue")] <- outlist[c(2:5, 7:10, 12)]
            
            
            # print(c(model, crop))
            # Multi_CV(df_file2, model = paste0(model, "_Pathway"), crop = crop, S_type = "OS_withM")
            # 
            # print(c(model, crop))
            # Multi_CV(df_file2, model = paste0(model, "_Pathway"), crop = crop, S_type = "DFS_with")
            
        # }    
        
    }
}

write.table(out, "../Suvival_model_summary.txt", sep = "\t", quote = F, row.names = F)


'''
##########
#https://www.datacamp.com/community/tutorials/survival-analysis-R
surv_object <- Surv(time = df$OS_days, event = df$OS_event)
surv_object

fit1 <- survfit(surv_object ~ Stage, data = df_file )
summary(fit1)
ggsurvplot(fit1, data = df, pval = TRUE)

pp <- survdiff(formula = Surv(new_df$days_relapse,new_df$event_relapse) ~ new_df$SNF)


x <- model.matrix( ~ Stage + Grade, df)
cv.fit <- cv.glmnet(x, surv_object, family="cox", alpha=1)
plot(cv.fit)
fit <- glmnet(x, surv_object, family = "cox", alpha=1)
plot(fit, label=T)
cv.fit$lambda.min

coef(cv.fit, s = "lambda.min")

m1 <- coxph(surv_object ~ Stage, data=df)
coef(m1)


fit.coxph <- coxph(surv_object ~ Stage + Grade, data = df)
ggforest(fit.coxph, data = df)

#https://stats.stackexchange.com/questions/117528/covariate-selection-for-a-cox-model-by-lasso-using-glmnet

'''
