# Supplementary material for: Prognostic analysis of histopathological images using pre-trained convolutional neural networks: application to hepatocellular carcinoma
Source: PeerJ. 2020 Mar 12;8:e8668. doi: 10.7717/peerj.8668 (PMC7073245; doi:10.7717/peerj.8668)
Supplement: Supplemental Information 7 [file peerj-08-8668-s007.zip › HCCImageCode/src/R/func.R]

##clinical data download from GDC

TCGA_clinical_files <- function(dir = "/home/llu/HardDisk/TCGA_HC_image/HCC_data/Clinical"){
    setwd(dir)
    clic_files <- list.files(dir)
    clic_files <- clic_files[grepl("tar.gz", clic_files)]
    for(one in clic_files){
        system(paste0("tar -xvzf ", one))
    }
    files = list.files(dir)
    files = files[!grepl("FB|tar.gz", files)]
    files = files[!grepl(".txt", files)]
    for(one in files){
        system(paste0("mv ", one, "/*.txt ../"))
    }
}
