# Supplementary material for: Prognostic analysis of histopathological images using pre-trained convolutional neural networks: application to hepatocellular carcinoma
Source: PeerJ. 2020 Mar 12;8:e8668. doi: 10.7717/peerj.8668 (PMC7073245; doi:10.7717/peerj.8668)
Supplement: Supplemental Information 7 [file peerj-08-8668-s007.zip › HCCImageCode/src/R/Subgroup_survival.R]

library(survival)
library(survminer)
library(dplyr)
library(glmnet)
library(ggplot2)
library(gridExtra)


########clinical clean
setwd("/home/llu/HardDisk/TCGA_HC_image/results/Subgroup_survival")

df <- read.table("../HCC_clinical/HCC_clinicalInfo.txt", header = T, stringsAsFactors = F)
rownames(df) = df$Samples

################subgroup survival
models <- c("VGG", "Inception", "ResNet")

clustering <- '../Clustering/All_Clustering_count_all.csv'
clustering <- read.csv(clustering, header = T, stringsAsFactors = F)
clustering <- clustering[clustering$DataSet != "DataSet", ]
colnames(clustering)


survival_subgroups <- function(cl = clustering, crop_size = '512', dataset = "VGG", DataUse = "All"){
    
    subdf =  cl[cl$DataSet == dataset & cl$Crop_size == crop_size & cl$DataUse == DataUse,  ]
    best = which.max(subdf$Silhouette)
    CI_OS <- NULL; pp_OS <- NULL
    CI_DFS <- NULL; pp_DFS <- NULL
    for(i in 1:nrow(subdf)){
        
        samples = strsplit(as.character(subdf[i, "SampleNames"]), ";")[[1]]
        subgroup = strsplit(as.character(subdf[i, "Labels"]), ";")[[1]]
        cmm = intersect(samples, rownames(df))
        idx = samples %in% cmm
        
        newdf <- cbind(df[cmm, ], "Subgroup" = subgroup[idx])
        newdf$Subgroup <- as.character(newdf$Subgroup)
        
        set.seed(1234)
        ####Overall Survival
        tmp1 = newdf[, c("OS_days", "OS_event", "Subgroup")]
        tmp1 = tmp1[!is.na(tmp1$OS_days) & !is.na(tmp1$OS_event), ]
        tmp1 = tmp1[tmp1$OS_days > 0, ]
        tmp1$Subgroup <- as.numeric(tmp1$Subgroup)
        m1 <- coxph(Surv(tmp1$OS_days, tmp1$OS_event) ~ Subgroup, data=tmp1)
        print(summary(m1))
        Pvalue = summary(m1)$logtest["pvalue"]
        ci = paste0(round(summary(m1)$concordance, digits = 3), collapse = " ± ")
        CI_OS <- c(CI_OS, ci); pp_OS <- c(pp_OS, Pvalue)
        
        if(i == best){
            fit <- survfit(Surv(tmp1$OS_days, tmp1$OS_event) ~ Subgroup, data=tmp1)
            
            pdf(paste(dataset, crop_size, DataUse, "subgroups" ,subdf$Kmean_n[i], "SurvivalPlot_OS.pdf", sep = "_"), width = 10, height = 8 )
            p <- ggsurvplot(fit, data = tmp1, risk.table = FALSE, font.x = 24, font.y = 24, font.tickslab = 24, pval = paste0("p-value = ", formatC(Pvalue, format = "E", digits = 2), "\n", "C-index = ", round(summary(m1)$concordance[1], digits = 3) ), xlab = "Time / month" ) 
            #p <- p + theme(text = element_text(size=24) ) 
            #p <- p + xlab("Time / Month")
            p <- p + ggtitle(paste(dataset, DataUse, "subgroups" , subdf$Kmean_n[i], "SurvivalPlot_OS", sep = "_") )
            
            print(p)
            
            dev.off()
        }
        
        ########DFS
        set.seed(1234)
        tmp2 = newdf[, c("DFS_days", "DFS_event", "Subgroup")]
        tmp2 = tmp2[!is.na(tmp2$DFS_days) & !is.na(tmp2$DFS_event), ]
        tmp2 = tmp2[tmp2$DFS_days > 0, ]
        tmp2$Subgroup <- as.numeric(tmp2$Subgroup)        
        tmp2$DFS_days <- as.numeric(tmp2$DFS_days)
        
        m2 <- coxph(Surv(tmp2$DFS_days, tmp2$DFS_event) ~ Subgroup, data=tmp2)
        print(summary(m2))
        Pvalue = summary(m2)$logtest["pvalue"]
        ci = paste0(round(summary(m2)$concordance, digits = 3), collapse = " ± ")
        CI_DFS <- c(CI_DFS, ci); pp_DFS <- c(pp_DFS, Pvalue)
        
        if(i == best){
            fit2 <- survfit(Surv(tmp2$DFS_days, tmp2$DFS_event) ~ Subgroup, data=tmp2)
            
            pdf(paste(dataset, crop_size, DataUse, "subgroups" ,subdf$Kmean_n[i], "SurvivalPlot_DFS.pdf", sep = "_"), width = 10, height = 8 )
            p <- ggsurvplot(fit2, data = tmp2, risk.table = FALSE, font.x = 24, font.y = 24, font.tickslab = 24, pval = paste0("p-value = ", round(Pvalue, digits = 3), "\n", "C-index = ", round(summary(m2)$concordance[1], digits = 3) ), xlab = "Time / month" ) 
            #p <- p + xlab("Time / Month")
            p <- p + ggtitle(paste(dataset, DataUse, "subgroups" , subdf$Kmean_n[i], "SurvivalPlot_DFS", sep = "_") )
            
            print(p)
            
            dev.off()
        }
        
    }
    
    return( list(CI_OS, pp_OS, CI_DFS, pp_DFS) )
} 


subgroup_ss = cbind(clustering[, 1:8], clustering[, 1:4])
colnames(subgroup_ss)[9:12] <- c("C-index OS", "Logrank_test OS", "C-index DFS", "Logrank_test DFS" )
colnames(subgroup_ss)


for(aa in unique(clustering$DataSet)){ #3
    for(ii in unique(clustering$Crop_size)){ # 2
        for(bb in unique(clustering$DataUse)){ # 3
            out = survival_subgroups(cl = clustering, crop_size = ii, dataset = aa, DataUse = bb )
            print(out)
            subgroup_ss[subgroup_ss$DataSet == aa & subgroup_ss$Crop_size == ii & subgroup_ss$DataUse == bb, "C-index OS"] = out[[1]]
            subgroup_ss[subgroup_ss$DataSet == aa & subgroup_ss$Crop_size == ii & subgroup_ss$DataUse == bb, "Logrank_test OS"] = out[[2]]
            subgroup_ss[subgroup_ss$DataSet == aa & subgroup_ss$Crop_size == ii & subgroup_ss$DataUse == bb, "C-index DFS"] = out[[3]]
            subgroup_ss[subgroup_ss$DataSet == aa & subgroup_ss$Crop_size == ii & subgroup_ss$DataUse == bb, "Logrank_test DFS"] = out[[4]]
            
        }
    }
}

subgroup_ss$Silhouette <- round(as.numeric(subgroup_ss$Silhouette), digits = 3)
subgroup_ss$davies_bouldin <- round(as.numeric(subgroup_ss$davies_bouldin), digits = 3)
subgroup_ss$`Logrank_test OS`  <- as.numeric(subgroup_ss$`Logrank_test OS`)
subgroup_ss$`Logrank_test DFS`  <- as.numeric(subgroup_ss$`Logrank_test DFS`)

write.table(subgroup_ss, paste0("All_", "Subgroup_survival.txt"), sep = "\t", quote = F, row.names = F)

##visualize the trends
mytmp <- subgroup_ss[subgroup_ss$DataSet == "VGG", ]
#plot(mytmp$Kmean_n,  )

options( scipen = 2 )

View(subgroup_ss[subgroup_ss$Kmean_n == 2 &subgroup_ss$Crop_size == 256 & subgroup_ss$DataUse != "All", ])

View(subgroup_ss[subgroup_ss$Kmean_n == 2 &subgroup_ss$Crop_size == 256 & subgroup_ss$DataUse != "All", ])

####subgroup table matrix
vgg = clustering[clustering$DataSet == "VGG" & clustering$Crop_size == 256 & clustering$DataUse == "Intersection" & clustering$Kmean_n == 2, "Labels"]

vgg = strsplit(vgg, ";")[[1]]

table(vgg)

inception = clustering[clustering$DataSet == "Inception" & clustering$Crop_size == 256 & clustering$DataUse == "Intersection"& clustering$Kmean_n == 2, "Labels"]

inception = strsplit(inception, ";")[[1]]
#inception = ifelse(inception == 0, 1, 0)

table(inception)


resnet = clustering[clustering$DataSet == "ResNet" & clustering$Crop_size == 256 & clustering$DataUse == "Intersection"& clustering$Kmean_n == 2, "Labels"]

resnet = strsplit(resnet, ";")[[1]]
table(resnet)


samples = clustering[clustering$DataSet == "ResNet" & clustering$Crop_size == 256 & clustering$DataUse == "Intersection"& clustering$Kmean_n == 2, "SampleNames"]

samples = strsplit(samples, ";")[[1]]

df <- data.frame("Sampples" = samples, "VGG" = vgg, "Inception" = inception, "ResNet" = resnet)


label_change <- as.numeric(as.character(df$Inception))
label_change <- ifelse(label_change == 0, 1, 0)


ftable(df$VGG, df$ResNet, label_change,  dnn = c("VGG",  "ResNet", "Inception"))
